# Supplementary material for: Inhibiting Ca2+ channels in Alzheimer’s disease model mice relaxes pericytes, improves cerebral blood flow and reduces immune cell stalling and hypoxia
Source: Nat Neurosci. 2024 Sep 18;27(11):2086–100. doi: 10.1038/s41593-024-01753-w (PMC11537984; doi:10.1038/s41593-024-01753-w)
Supplement: Supplementary file 3 — Number of male and female mice used for each figure panel [file 41593_2024_1753_MOESM3_ESM.xlsx]

## Sheet: Supplementary Table 1
Supplementary Table 1
Figure	Panel	Genotype	Age (months)	Treatment	Measurement	No. male mice	No. female mice
1	c	NG2-dsRed	4-5	vehicle	cerebral blood flow	3	0
1	c	NG2-dsRed	4-5	nimodipine	cerebral blood flow	7	2
1	d	NG2-dsRed	4-5	nimodipine	diameter arterioles & arteries	3	1
1	d	NG2-dsRed	4-5	nimodipine	diameter at PC of 1st-3rd branch order	3	1
1	e	NG2-dsRed	4-5	nimodipine	diameter at PC of 1st branch order	2	1
1	f, Bar Graph: (right)	WT	5-6	nimodipine	blood pressure	0	5
1	f, Bar Graph: (right)	WT	5-6	nimodipine	cerebral blood flow	0	4
1	h, Bar Graph: (left)	NG2-CreERT2-GCaMP5G	4-5	nimodipine	[Ca2+]i in SMC	4	2
1	h, Bar Graph: (left)	NG2-CreERT2-GCaMP5G	4-5	nimodipine	[Ca2+]i in PC soma of 1st-3rd branch order	2	1
1	h, Bar Graph: (middle)	NG2-CreERT2-GCaMP5G	4-5	nimodipine	diameter arterioles & arteries	4	2
1	h, Bar Graph: (middle)	NG2-CreERT2-GCaMP5G	4-5	nimodipine	diameter at PC of 1st-3rd branch order	2	1
1	h, Bar Graph: (right)	NG2-CreERT2-GCaMP5G	4-5	nimodipine	cerebral blood flow	4	2
1	i	NG2-CreERT2-GCaMP5G	4-5	nimodipine	time to half-peak: [Ca2+]i in PC soma of 1st-3rd branch	2	1
1	i	NG2-CreERT2-GCaMP5G	4-5	nimodipine	time to half-peak: cerebral blood flow	3	2
1	j	NG2-CreERT2-GCaMP5G	4-5	nimodipine	[Ca2+]i in PC process of 1st-3rd branch order	2	1
2	a	WT	6-7	naïve	capillary perfusion units	2	1
2	a	AD	6-7	naïve	capillary perfusion units	1	3
2	b	NG2-dsRed	4-5	naïve	diameter at PC of 1st-3rd branch order	3	1
2	b	NG2-dsRed	4-5	nimodipine	diameter at PC of 1st-3rd branch order	3	1
2	b	AD NG2-dsRed	4-5	naïve	diameter at PC of 1st-3rd branch order	3	5
2	b	AD NG2-dsRed	4-5	nimodipine	diameter at PC of 1st-3rd branch order	3	5
2	c	NG2-dsRed	4-5	nimodipine	cerebral blood flow	7	2
2	c	AD NG2-dsRed	4-5	nimodipine	cerebral blood flow	3	5
2	d, Bar Graph: (left)	AD NG2-CreERT2-GCaMP5G	4-5	nimodipine	[Ca2+]i in SMC	2	1
2	d, Bar Graph: (left)	AD NG2-CreERT2-GCaMP5G	4-5	nimodipine	[Ca2+]i in PC soma of 1st-3rd branch order	2	1
2	d, Bar Graph: (middle)	AD NG2-CreERT2-GCaMP5G	4-5	nimodipine	diameter arterioles & arteries	2	1
2	d, Bar Graph: (middle)	AD NG2-CreERT2-GCaMP5G	4-5	nimodipine	diameter at PC of 1st-3rd branch order	2	1
2	d, Bar Graph: (right)	AD NG2-CreERT2-GCaMP5G	4-5	nimodipine	cerebral blood flow	2	1
2	e	AD NG2-CreERT2-GCaMP5G	4-5	nimodipine	time to half-peak: [Ca2+]i in PC soma of 1st-3rd branch	2	1
2	e	AD NG2-CreERT2-GCaMP5G	4-5	nimodipine	time to half-peak: cerebral blood flow	2	1
2	f, Bar Graph	AD NG2-CreERT2-GCaMP5G	4-5	nimodipine	[Ca2+]i in PC process of 1st-3rd branch order	2	1
2	g, Bar Graph	NG2-CreERT2-GCaMP5G	3-5	naïve	[Ca2+]i transients PC soma of 1st-3rd branch order	4	1
2	g, Bar Graph	AD NG2-CreERT2-GCaMP5G	4-5	naïve	[Ca2+]i transients PC soma of 1st-3rd branch order	5	1
2	g, Bar Graph	AD NG2-CreERT2-GCaMP5G	4-5	nimodipine	[Ca2+]i transients PC soma of 1st-3rd branch order	2	1
2	g, Bar Graph	NG2-CreERT2-GCaMP5G	3-5	naïve	[Ca2+]i transients PC process of 1st-3rd branch order	4	1
2	g, Bar Graph	AD NG2-CreERT2-GCaMP5G	4-5	naïve	[Ca2+]i transients PC process of 1st-3rd branch order	5	1
2	g, Bar Graph	AD NG2-CreERT2-GCaMP5G	4-5	nimodipine	[Ca2+]i transients PC process of 1st-3rd branch order	2	1
2	h	NG2-CreERT2-GCaMP5G	3-5	naïve	[Ca2+]i transients PC soma of 1st-3rd branch order	4	1
2	h	AD NG2-CreERT2-GCaMP5G	4-5	naïve	[Ca2+]i transients PC soma of 1st-3rd branch order	5	1
2	h	AD NG2-CreERT2-GCaMP5G	4-5	nimodipine	[Ca2+]i transients PC soma of 1st-3rd branch order	2	1
2	h	NG2-CreERT2-GCaMP5G	3-5	naïve	[Ca2+]i transients PC process of 1st-3rd branch order	4	1
2	h	AD NG2-CreERT2-GCaMP5G	4-5	naïve	[Ca2+]i transients PC process of 1st-3rd branch order	5	1
2	h	AD NG2-CreERT2-GCaMP5G	4-5	nimodipine	[Ca2+]i transients PC process of 1st-3rd branch order	2	1
2	i, Bar Graph	NG2-CreERT2-GCaMP5G	3-5	naïve	[Ca2+]i transients SMCs	4	1
2	i, Bar Graph	AD NG2-CreERT2-GCaMP5G	4-5	naïve	[Ca2+]i transients SMCs	5	1
2	i, Bar Graph	AD NG2-CreERT2-GCaMP5G	4-5	nimodipine	[Ca2+]i transients SMCs	2	1
2	j	NG2-CreERT2-GCaMP5G	3-5	naïve	[Ca2+]i transients SMCs	4	1
2	j	AD NG2-CreERT2-GCaMP5G	4-5	naïve	[Ca2+]i transients SMCs	5	1
2	j	AD NG2-CreERT2-GCaMP5G	4-5	nimodipine	[Ca2+]i transients SMCs	2	1
3	b	NG2-dsRed	4-5	naïve	diameter at PC of >3rd branch order	3	1
3	b	NG2-dsRed	4-5	nimodipine	diameter at PC of >3rd branch order	3	1
3	b	AD NG2-dsRed	4-5	naïve	diameter at PC of >3rd branch order	3	5
3	b	AD NG2-dsRed	4-5	nimodipine	diameter at PC of >3rd branch order	3	5
3	c, Bar graph: (left)	AD NG2-CreERT2-GCaMP5G	4-5	nimodipine	[Ca2+]i in PC soma >3rd branch order	2	1
3	c, Bar graph: (left)	AD NG2-CreERT2-GCaMP5G	4-5	nimodipine	[Ca2+]i in PC process >3rd branch order	2	1
3	c, Bar graph: (right)	AD NG2-CreERT2-GCaMP5G	4-5	nimodipine	diameter at PC of >3rd branch order	2	1
3	e	NG2-CreERT2-GCaMP5G	3	laser injury	[Ca2+]i in PC soma of >3rd branch order	2	1
3	e	NG2-CreERT2-GCaMP5G	3	laser injury	diameter at PC of >3rd branch order	2	1
3	f	NG2-CreERT2-GCaMP5G	3	laser injury	[Ca2+]i in PC soma of >3rd branch order	2	1
3	g	NG2-CreERT2-GCaMP5G	3	laser injury	diameter at PC of >3rd branch order	2	1
3	g	NG2-CreERT2-GCaMP5G	3	laser injury	diameter away from PC of >3rd branch order	2	1
3	h	NG2-CreERT2-GCaMP5G	3	before laser injury	stall duration	2	1
3	h	NG2-CreERT2-GCaMP5G	3	laser injury	stall duration	2	1
4	a	NG2-CreERT2-GCaMP5G	4	H2O2	[Ca2+]i in PC soma	2	1
4	a	NG2-CreERT2-GCaMP5G	4	H2O2 + nimodipine	[Ca2+]i in PC soma	2	1
4	b	NG2-CreERT2-GCaMP5G	4	H2O2	[Ca2+]i in SMC	2	1
4	b	NG2-CreERT2-GCaMP5G	4	H2O2 + nimodipine	[Ca2+]i in SMC	2	1
4	d	WT	7	naïve	DHE fluorescence	0	3
4	d	AD	7	naïve	DHE fluorescence	2	1
4	e	AD	13-15	vehicle	cerebral blood flow	2	1
4	e	AD	13-14	GSK	cerebral blood flow	2	1
4	f	AD	3-14	vehicle	cerebral blood flow	1	2
4	f	AD	5-8	NAC	cerebral blood flow	4	0
4	g	AD NG2-CreERT2-GCaMP5G	5-8	NAC	[Ca2+]i in PC soma	3	0
4	g	AD NG2-CreERT2-GCaMP5G	5-8	NAC	[Ca2+]i in SMC	3	0
4	h	NG2-dsRed	5	naïve	pericyte soma to microglia/PVM soma distance	3	0
4	h	AD NG2-dsRed	5	naïve	pericyte soma to microglia/PVM soma distance	3	0
4	i	Iba-eGFP	5-6	naïve	microglial/PVM density	2	2
4	i	AD Iba1-eGFP	5-6	naïve	microglial/PVM density	0	3
4	k	Iba1-eGFP	5-6	naïve	surveillance	1	2
4	k	AD Iba1-eGFP	5-6	naïve	surveillance	0	3
4	l	Iba1-eGFP	5-6	naïve	motility	1	2
4	l	AD Iba1-eGFP	5-6	naïve	motility	0	3
5	a	NG2-dsRed	4-5	naïve	capillary segments with blocks	4	0
5	a	AD NG2-dsRed	4-5	naïve	capillary segments with blocks	2	5
5	b	AD NG2-dsRed	4-5	naïve	distance of block from pericyte	2	5
5	c	AD NG2-dsRed	4-5	naïve	blocks in different branch order capillaries	2	5
5	d	AD	5-11	Ly6G	capillary segments blocked by neutrophils	0	3
5	d	AD Iba1-eGFP	10-12	naïve	capillary segments blocked by monocytes	1	2
5	e	AD	5-11	Ly6G	capillary stall duration of neutrophils	1	3
5	e	AD Iba1-eGFP	10-12	naïve	capillary stall duration of monocytes	1	2
5	f	AD	5-11	Ly6G	diameter of capillary	0	3
5	f	AD	5-11	Ly6G	diameter of neutrophil	0	3
5	g	AD Iba1-eGFP	10-12	naïve	diameter of capillary	1	2
5	g	AD Iba1-eGFP	10-12	naïve	diameter of monocyte	1	2
5	i	NG2-dsRed	5	naïve	capillary perfusion cortex	0	3
5	i	AD NG2-dsRed	4-5	naïve	capillary perfusion cortex	1	2
5	i	AD NG2-dsRed	4-5	naïve	capillary perfusion cortex at plaque	1	2
5	i	AD NG2-dsRed	4-8	nimodipine	capillary perfusion cortex at plaque	1	4
5	j	NG2-dsRed	4-5	naïve	capillary segments with CD45+ leukocytes	1	2
5	j	NG2-dsRed	4-5	naïve	capillary segments with Ly6G+ neutrophils	1	2
5	j	AD NG2-dsRed	4-5	naïve	capillary segments with CD45+ leukocytes	1	2
5	j	AD NG2-dsRed	4-5	naïve	capillary segments with Ly6G+ neutrophils	1	2
5	j	AD NG2-dsRed	4-5	nimodipine	capillary segments with CD45+ leukocytes	1	4
5	j	AD NG2-dsRed	4-5	nimodipine	capillary segments with Ly6G+ neutrophils	1	4
5	k	NG2-dsRed	4-5	naïve	capillary segments with ter119+ red blood cells	1	2
5	k	AD NG2-dsRed	4-5	naïve	capillary segments with ter119+ red blood cells	1	2
5	k	AD NG2-dsRed	4-5	nimodipine	capillary segments with ter119+ red blood cells	1	3
6	b, Bar Graph: (left)	AD	4	vehicle	capillary lumen diameter 1st-3rd branch order	0	3
6	b, Bar Graph: (left)	AD	4	nimodipine	capillary lumen diameter 1st-3rd branch order	0	4
6	b, Bar Graph: (left)	AD	4	vehicle	capillary lumen diameter >3rd branch order	0	3
6	b, Bar Graph: (left)	AD	4	nimodipine	capillary lumen diameter >3rd branch order	0	4
6	b, Bar Graph: (right)	AD	4	vehicle	arteriole/artery lumen diameter	0	3
6	b, Bar Graph: (right)	AD	4	nimodipine	arteriole/artery lumen diameter	0	4
6	c	AD	4	vehicle	stall duration per capillary segment 1st-3rd branch order	0	3
6	c	AD	4	nimodipine	stall duration per capillary segment 1st-3rd branch order	0	3
6	c	AD	4	vehicle	stall duration per capillary segment >3rd branch order	0	3
6	c	AD	4	nimodipine	stall duration per capillary segment >3rd branch order	0	3
6	d	AD	5	vehicle	thalamus blood flow	1	2
6	d	AD	5	nimodipine	thalamus blood flow	1	3
6	e	WT	5	vehicle	hypoxic non-vascular cells cortex	3	2
6	e	AD	5-6	vehicle	hypoxic non-vascular cells cortex near amyloid plaque	2	3
6	e	AD	5	nimodipine	hypoxic non-vascular cells cortex near amyloid plaque	2	2
6	f	WT	5	vehicle	hypoxic neurons and glia hippocampus	3	2
6	f	AD	5-6	vehicle	hypoxic neurons and glia hippocampus	2	3
6	f	AD	5	nimodipine	hypoxic neurons and glia hippocampus	2	2
6	g	WT	5	vehicle	LAMP1 fluorescence cortex	2	1
6	g	AD	4-6	vehicle	LAMP1 fluorescence cortex at amyloid plaque	1	2
6	g	AD	4-5	nimodipine	LAMP1 fluorescence cortex at amyloid plaque	1	2
Figure	Panel	Patient diagnosis	Age (years)	Treatment	Measurement	No. male patients	No. female patients
6	i	Glioblastoma	17-65	vehicle + vehicle	outer capillary diameter in cortical tissue	4	1
6	i	Glioblastoma	17-65	Aβ + vehicle	outer capillary diameter in cortical tissue	4	1
6	i	Glioblastoma	17-65	Aβ + nimodipine	outer capillary diameter in cortical tissue	4	1
Ext. Data Fig.	Panel	Genotype	Age (months)	Treatment	Measurement	No. male mice	No. female mice
1	c, Bar Graph	NG2-CreERT2-GCaMP5G	2	ET-1	[Ca2+]i in PC soma of 1st-3rd branch order	2	1
1	c, Bar Graph	NG2-CreERT2-GCaMP5G	2	ET-1 + 10bm	[Ca2+]i in PC soma of 1st-3rd branch order	2	1
1	c, Bar Graph	NG2-CreERT2-GCaMP5G	1-2	ET-1 + nimodipine	[Ca2+]i in PC soma of 1st-3rd branch order	3	1
1	d, Bar Graph	NG2-CreERT2-GCaMP5G	2	ET-1	diameter at PC soma of 1st-3rd branch order	2	1
1	d, Bar Graph	NG2-CreERT2-GCaMP5G	2	ET-1 + 10bm	diameter at PC soma of 1st-3rd branch order	2	1
1	d, Bar Graph	NG2-CreERT2-GCaMP5G	1-2	ET-1 + nimodipine	diameter at PC soma of 1st-3rd branch order	3	1
1	e, Bar Graph	NG2-CreERT2-GCaMP5G	1-2	ET-1	[Ca2+]i in SMC	3	2
1	e, Bar Graph	NG2-CreERT2-GCaMP5G	1-3	ET-1 + nimodipine	[Ca2+]i in SMC	3	2
1	f, Bar Graph	NG2-CreERT2-GCaMP5G	2	aCSF	[Ca2+]i in PC soma of 1st-3rd branch order	2	1
1	f, Bar Graph	NG2-CreERT2-GCaMP5G	2	vehicle	[Ca2+]i in PC soma of 1st-3rd branch order	1	2
1	i	WT	5	vehicle	diameter of arteries/arterioles	3	0
1	i	WT	5	nimodipine	diameter of 1st-3rd order capillaries	3	0
1	i	WT	5	vehicle	diameter of arteries/arterioles	3	0
1	i	WT	5	nimodipine	diameter of 1st-3rd order capillaries	3	0
2	a	NG2-CreERT2-GCaMP5G	5-11	naïve	pericyte capillary coverage	3	0
2	a	AD NG2-CreERT2-GCaMP5G	4-5	naïve	pericyte capillary coverage	2	1
2	b	NG2-dsRed	4-5	naïve	capillary length per pericyte	1	3
2	b	AD NG2-dsRed	4-5	naïve	capillary length per pericyte	1	2
2	c	WT, NG2-dsRed, NG2-CreERT2-GCaMP5G	4-6	nimodipine	nim-evoked cerebral blood flow increase	11	8
2	c	AD, AD NG2-dsRed, AD NG2-CreERT2-GCaMP5G	4-5	nimodipine	nim-evoked cerebral blood flow increase	5	6
2	d, Bar Graph: (left)	AD NG2-CreERT2-GCaMP5G	14-16	vehicle	[Ca2+]i in SMC	2	2
2	d, Bar Graph: (left)	AD NG2-CreERT2-GCaMP5G	14-16	vehicle	[Ca2+]i in PC soma of 1st-3rd branch order	2	2
2	d, Bar Graph: (middle)	AD NG2-CreERT2-GCaMP5G	14-16	vehicle	[Ca2+]i in PC process of 1st-3rd branch order	2	2
2	d, Bar Graph: (right)	AD NG2-CreERT2-GCaMP5G	14-16	vehicle	diameter of arterioles/arteries	2	2
2	d, Bar Graph: (right)	AD NG2-CreERT2-GCaMP5G	14-16	vehicle	diameter at PC soma of 1st-3rd branch order	2	2
2	f	AD NG2-CreERT2-GCaMP5G	5-8	naïve	[Ca2+]i transients PC soma at 940 nm	3	0
2	f	AD NG2-CreERT2-GCaMP5G	5-8	naïve	[Ca2+]i transients PC soma at 800 nm	3	0
2	f	AD NG2-CreERT2-GCaMP5G	5-8	naïve	[Ca2+]i transients PC process at 940 nm	3	0
2	f	AD NG2-CreERT2-GCaMP5G	5-8	naïve	[Ca2+]i transients PC process at 800 nm	3	0
2	g	AD NG2-CreERT2-GCaMP5G	5-8	naïve	GCaMP5G fluorescence at 940 nm	3	0
2	g	AD NG2-CreERT2-GCaMP5G	5-8	naïve	GCaMP5G fluorescence at 800 nm	3	0
2	h	NG2-CreERT2-GCaMP5G	3-5	naïve	[Ca2+]i transients PC soma of >3rd branch order	4	1
2	h	AD NG2-CreERT2-GCaMP5G	4-5	naïve	[Ca2+]i transients PC soma of >3rd branch order	5	1
2	h	AD NG2-CreERT2-GCaMP5G	4-5	nimodipine	[Ca2+]i transients PC soma of >3rd branch order	2	1
2	h	NG2-CreERT2-GCaMP5G	3-5	naïve	[Ca2+]i transients PC process of >3rd branch order	4	1
2	h	AD NG2-CreERT2-GCaMP5G	4-5	naïve	[Ca2+]i transients PC process of >3rd branch order	5	1
2	h	AD NG2-CreERT2-GCaMP5G	4-5	nimodipine	[Ca2+]i transients PC process of >3rd branch order	2	1
2	i	NG2-CreERT2-GCaMP5G	3-5	naïve	[Ca2+]i transients PC soma of 1st-3rd branch order	4	1
2	i	NG2-CreERT2-GCaMP5G	3-5	naïve	[Ca2+]i transients PC process of 1st-3rd branch order	4	1
2	i	AD NG2-CreERT2-GCaMP5G	4-5	naïve	[Ca2+]i transients PC soma of 1st-3rd branch order	5	1
2	i	AD NG2-CreERT2-GCaMP5G	4-5	naïve	[Ca2+]i transients PC process of 1st-3rd branch order	5	1
2	i	NG2-CreERT2-GCaMP5G	3-5	naïve	[Ca2+]i transients PC soma of >3rd branch order	4	1
2	i	NG2-CreERT2-GCaMP5G	3-5	naïve	[Ca2+]i transients PC process of >3rd branch order	4	1
2	i	AD NG2-CreERT2-GCaMP5G	4-5	naïve	[Ca2+]i transients PC soma of >3rd branch order	5	1
2	i	AD NG2-CreERT2-GCaMP5G	4-5	naïve	[Ca2+]i transients PC process of >3rd branch order	5	1
2	j	NG2-CreERT2-GCaMP5G	3-5	naïve	[Ca2+]i transients PC soma of 1st-3rd branch order	4	1
2	j	NG2-CreERT2-GCaMP5G	3-5	naïve	[Ca2+]i transients PC soma of >3rd branch order	4	1
2	j	AD NG2-CreERT2-GCaMP5G	4-5	naïve	[Ca2+]i transients PC soma of 1st-3rd branch order	5	1
2	j	AD NG2-CreERT2-GCaMP5G	4-5	naïve	[Ca2+]i transients PC soma of >3rd branch order	5	1
2	j	NG2-CreERT2-GCaMP5G	3-5	naïve	[Ca2+]i transients PC process of 1st-3rd branch order	4	1
2	j	NG2-CreERT2-GCaMP5G	3-5	naïve	[Ca2+]i transients PC process of >3rd branch order	4	1
2	j	AD NG2-CreERT2-GCaMP5G	4-5	naïve	[Ca2+]i transients PC process of 1st-3rd branch order	5	1
2	j	AD NG2-CreERT2-GCaMP5G	4-5	naïve	[Ca2+]i transients PC process of >3rd branch order	5	1
4	a, Bar Graph: (left)	NG2-DsRed	3-5	naïve	shortest mean capillary length between PA and AV	2	2
4	a, Bar Graph: (left)	AD NG2-DsRed	5	naïve	shortest mean capillary length between PA and AV	1	2
4	a, Bar Graph: (right)	NG2-DsRed	3-5	naïve	total capillary length per stack	2	2
4	a, Bar Graph: (right)	AD NG2-DsRed	5	naïve	total capillary length per stack	1	2
4	c	NG2-CreERT2-GCaMP5G	3	laser injury	[Ca2+]i in SMC	2	1
4	c	NG2-CreERT2-GCaMP5G	3	laser injury	diameter of arteriole	2	1
4	d	NG2-CreERT2-GCaMP5G	3	laser injury	[Ca2+]i in PC soma of 1st-2nd branch order	2	1
4	d	NG2-CreERT2-GCaMP5G	3	laser injury	diameter at PC of 1st-2nd branch order	2	1
5	b, Bar graph: (left)	WT	7	naïve	DHE fluorescence in IB4 labeled PC soma	0	3
5	b, Bar graph: (left)	AD	7	naïve	DHE fluorescence in IB4 labeled PC soma	2	1
5	b, Bar graph: (middle)	WT	7	naïve	DHE fluorescence in capillaries w/o PC soma	0	3
5	b, Bar graph: (middle)	AD	7	naïve	DHE fluorescence in capillaries w/o PC soma	2	1
5	b, Bar graph: (right)	WT	7	naïve	DHE fluorescence in extravascular IB4 (-) cells	0	3
5	b, Bar graph: (right)	AD	7	naïve	DHE fluorescence in extravascular IB4 (-) cells	2	1
5	c, Bar graph: (left)	WT	7	naïve	MitoSOX fluorescence in microglia/PVMs	0	3
5	c, Bar graph: (left)	AD	7	naïve	MitoSOX fluorescence in microglia/PVMs	2	1
5	c, Bar graph: (left)	WT	7	naïve	MitoSOX fluorescence in pericytes	0	3
5	c, Bar graph: (left)	AD	7	naïve	MitoSOX fluorescence in pericytes	2	1
5	d	WT	6-7	GSH	capillary perfusion units	2	1
5	d	AD	6-7	GSH	capillary perfusion units	1	3
5	g	NG2-dsRed x Iba1-GFP	5	naïve	Iba1 cells with NG2 (WT mature)	3	0
5	g	AD x NG2-dsRed x Iba1-GFP	5	naïve	Iba1 cells with NG2 (AD mature)	3	0
5	g	AD x NG2-dsRed x Iba1-GFP	9	naïve	Iba1 cells with NG2 (AD old)	1	2
5	h	AD x NG2-dsRed x Iba1-GFP	9-10	naïve	Iba1+ NG2+ cells with P2Y12R per stack	2	2
5	i	AD x NG2-dsRed	4-12	naïve	% of Iba1+ NG2+ cells at Aβ plaques	2	5
5	j	AD NG2-dsRed	4-12	naïve	NG2+ microglia in cortex	3	6
5	j	AD NG2-dsRed	4-12	naïve	NG2+ microglia in cerebellum	3	6
5	j	NG2-dsRed	4-12	naïve	NG2+ microglia in cortex	6	3
5	j	NG2-dsRed	4-12	naïve	NG2+ microglia in cerebellum	6	3
5	k	AD x NG2-dsRed x Iba1-GFP	9	vehicle	CellROX fluorescence in Iba1+ cells at plaques	1	2
5	k	AD x NG2-dsRed x Iba1-GFP	9	NAC	CellROX fluorescence in Iba1+ cells at plaques	1	2
5	k	AD x NG2-dsRed x Iba1-GFP	9	vehicle	CellROX fluorescence in Iba1+ cells away from plaques	1	2
5	k	AD x NG2-dsRed x Iba1-GFP	9	NAC	CellROX fluorescence in Iba1+ cells away from plaques	1	2
5	k	AD x NG2-dsRed x Iba1-GFP	9	vehicle	CellROX fluorescence in Iba1+ NG2+ cells at plaques	1	2
5	k	AD x NG2-dsRed x Iba1-GFP	9	NAC	CellROX fluorescence in Iba1+ NG2+ cells at plaques	1	2
6	a	NG2-dsRed x Iba1-EGFP or CX3CR1-eGFP	2-14	naïve	microglia/PVM soma <10 μm from PC soma	4	2
6	a	AD NG2-dsRed x Iba1-EGFP or CX3CR1-eGFP	5-12	naïve	microglia/PVM soma <10 μm from PC soma	1	5
6	b	NG2-dsRed x Iba1-EGFP or CX3CR1-eGFP	4-14	naïve	pericyte soma to microglia/PVM soma distance	1	5
6	b	AD NG2-dsRed x Iba1-EGFP or CX3CR1-eGFP	5-12	naïve	pericyte soma to microglia/PVM soma distance	3	3
6	d	NG2-dsRed	5	naïve	mean number of PVMs per capillary segment	2	1
6	d	AD NG2-dsRed	5	naïve	mean number of PVMs per capillary segment	0	3
6	e, Pie Chart: (top)	NG2-dsRed	5	naïve	closest immune cell to pericyte	2	1
6	e, Pie Chart: (bottom)	AD NG2-dsRed	5	naïve	closest immune cell to pericyte	0	3
6	f, Bar Graph: (top)	NG2-dsRed	5	naïve	pericyte soma to P2Y12R+ soma distance (μm)	2	1
6	f, Bar Graph: (top)	AD NG2-dsRed	5	naïve	pericyte soma to P2Y12R+ soma distance (μm)	0	3
6	f, Bar Graph: (bottom)	NG2-dsRed	5	naïve	pericyte soma to CD206+ soma distance (μm)	2	1
6	f, Bar Graph: (bottom)	AD NG2-dsRed	5	naïve	pericyte soma to CD206+ soma distance (μm)	0	3
7	b	WT	5	vehicle	VCAM-1 fluorescence in CD31+ capillaries	3	2
7	b	AD	5-6	vehicle	VCAM-1 fluorescence in CD31+ capillaries	2	3
7	b	AD	5	nimodipine	VCAM-1 fluorescence in CD31+ capillaries	2	2
7	c	WT	5	vehicle	VCAM-1 fluorescence in CD31+ arterioles/venules	3	2
7	c	AD	5-6	vehicle	VCAM-1 fluorescence in CD31+ arterioles/venules	2	3
7	c	AD	5	nimodipine	VCAM-1 fluorescence in CD31+ arterioles/venules	2	2
7	e	WT	5	vehicle	ICAM-1 fluorescence in CD31+ capillaries	3	2
7	e	AD	5-6	vehicle	ICAM-1 fluorescence in CD31+ capillaries	2	3
7	e	AD	5	nimodipine	ICAM-1 fluorescence in CD31+ capillaries	2	2
7	f	WT	5	vehicle	ICAM-1 fluorescence in CD31+ arterioles/venules	3	2
7	f	AD	5-6	vehicle	ICAM-1 fluorescence in CD31+ arterioles/venules	2	3
7	f	AD	5	nimodipine	ICAM-1 fluorescence in CD31+ arterioles/venules	2	2
7	g, Bar Graph: (top)	WT	4-7	naïve	leukocytes per µl of blood	0	4
7	g, Bar Graph: (top)	AD	4-7	naïve	leukocytes per µl of blood	2	2
7	g, Bar Graph: (bottom)	WT	4-7	naïve	neutrophils per µl of blood	0	4
7	g, Bar Graph: (bottom)	AD	4-7	naïve	neutrophils per µl of blood	2	2
7	h	AD NG2-DsRed	4-5	naïve	stalled neutrophils as a function of distance from PC soma	1	2
7	i, Bar Graph: (left)	NG2-DsRed	5	naïve	capillary perfusion in cerebellum	0	3
7	i, Bar Graph: (left)	AD NG2-DsRed	4-5	naïve	capillary perfusion in cerebellum	1	2
7	i, Bar Graph: (right)	NG2-DsRed	5	naïve	capillary segments with neutrophils per stack in cerebellum	0	3
7	i, Bar Graph: (right)	AD NG2-DsRed	4-5	naïve	capillary segments with neutrophils per stack in cerebellum	1	2
7	j	WT	5-12	anti-Ly6G±F4/80	cerebral blood flow	4	0
7	j	AD	5-12	anti-Ly6G±F4/80	cerebral blood flow	2	4
8	a, Bar Graph: (right)	WT and AD	3-5*	vehicle	daily drinking volume	7	4
8	a, Bar Graph: (right)	WT and AD	3-5*	nimodipine	daily drinking volume	3	5
8	b	WT	3-5*	vehicle	mouse weight	4	3
8	b	AD	3-5*	vehicle	mouse weight	2	1
8	b	AD	3-5*	nimodipine	mouse weight	2	3
8	c, Bar Graph: (top)	AD	5	vehicle	cortical area	1	2
8	c, Bar Graph: (top)	AD	5	nimodipine	cortical area	1	3
8	c, Bar Graph: (middle)	AD	5	vehicle	hippocampal area	1	2
8	c, Bar Graph: (middle)	AD	5	nimodipine	hippocampal area	1	3
8	c, Bar Graph: (bottom)	AD	5	vehicle	mean breaths per minute	1	2
8	c, Bar Graph: (bottom)	AD	5	nimodipine	mean breaths per minute	1	3
8	d, Bar Graph: (top)	WT	5	vehicle	area covered by Ab plaques in cortex	3	2
8	d, Bar Graph: (top)	AD	5-6	vehicle	area covered by Ab plaques in cortex	2	3
8	d, Bar Graph: (top)	AD	5	nimodipine	area covered by Ab plaques in cortex	2	2
8	d, Bar Graph: (bottom)	WT	5	vehicle	area covered by Ab plaques in hippocampus	3	2
8	d, Bar Graph: (bottom)	AD	5-6	vehicle	area covered by Ab plaques in hippocampus	2	3
8	d, Bar Graph: (bottom)	AD	5	nimodipine	area covered by Ab plaques in hippocampus	2	2
8	f, Bar Graph: (left)	AD	3-13	vehicle	capillary lumen diameter 1st-3rd branch order	0	3
8	f, Bar Graph: (left)	AD	3-12	nimodipine	capillary lumen diameter 1st-3rd branch order	0	3
8	f, Bar Graph: (left)	AD	3-13	vehicle	capillary lumen diameter >3rd branch order	0	3
8	f, Bar Graph: (left)	AD	3-12	nimodipine	capillary lumen diameter >3rd branch order	0	3
8	f, Bar Graph: (right)	AD	3-13	vehicle	capillary lumen diameter arteriole/artery	0	3
8	f, Bar Graph: (right)	AD	3-12	nimodipine	capillary lumen diameter arteriole/artery	0	3
8	g	AD	3-13	vehicle	stall duration per capillary segment 1st-3rd order	0	3
8	g	AD	3-12	nimodipine	stall duration per capillary segment 1st-3rd order	0	3
8	g	AD	3-13	vehicle	stall duration per capillary segment >3rd order	0	3
8	g	AD	3-12	nimodipine	stall duration per capillary segment >3rd order	0	3
9	b, Bar Graph: (right)	WT	4-6	naïve	FITC-dextran extravasation (<40 µm) in mature mice	5	2
9	b, Bar Graph: (right)	AD	4-5	naïve	FITC-dextran extravasation (<40 µm) in mature mice	1	4
9	b, Bar Graph: (right)	WT	7-12	naïve	FITC-dextran extravasation (<40 µm) in old mice	3	2
9	b, Bar Graph: (right)	AD	7-12	naïve	FITC-dextran extravasation (<40 µm) in old mice	1	2
9	c, Bar Graph: (right)	WT	4-6	naïve	FITC-dextran extravasation (>40 µm) in mature mice	5	2
9	c, Bar Graph: (right)	AD	4-5	naïve	FITC-dextran extravasation (>40 µm) in mature mice	1	4
9	c, Bar Graph: (right)	WT	7-12	naïve	FITC-dextran extravasation (>40 µm) in old mice	3	2
9	c, Bar Graph: (right)	AD	7-12	naïve	FITC-dextran extravasation (>40 µm) in old mice	1	2
9	e	WT	5	naïve	fibrinogen fluorescence in cortex	0	3
9	e	AD	4-5	naïve	fibrinogen fluorescence in cortex at plaque	1	2
9	e	AD	4-5	naïve	fibrinogen fluorescence in cortex away from plaque	1	2
10	a, Bar Graph: (right)	WT, NG2-dsRed, NG2-CreERT2-GCaMP5G	4-6	nimodipine	cerebral blood flow in mature mice	11	8
10	a, Bar Graph: (right)	WT, NG2-dsRed, NG2-CreERT2-GCaMP5G	7-12	nimodipine	cerebral blood flow in old mice	6	4
10	a, Bar Graph: (right)	AD, AD NG2-dsRed, AD NG2-CreERT2-GCaMP5G	4-5	nimodipine	cerebral blood flow in mature mice	5	6
10	a, Bar Graph: (right)	AD, AD NG2-dsRed, AD NG2-CreERT2-GCaMP5G	7-12	nimodipine	cerebral blood flow in old mice	3	3
10	b	WT, NG2-dsRed, NG2-CreERT2-GCaMP5G	4-12	nimodipine	nimodipine-evoked CBF rise as a function of age	17	12
10	c	AD, AD NG2-dsRed, AD NG2-CreERT2-GCaMP5G	4-12	nimodipine	nimodipine-evoked CBF rise as a function of age	8	9
10	d	AD, AD NG2-dsRed, AD NG2-CreERT2-GCaMP5G	4-12	nimodipine	nim.-evoked CBF rise as a function of cortical plaque load	8	9
10	e, Bar Graph: (left)	AD NG2-dsRed	7-12	nimodipine	diameter arteries & arterioles	1	2
10	e, Bar Graph: (left)	AD NG2-dsRed	7-12	nimodipine	diameter veins & venules	1	2
10	e, Bar Graph: (right)	AD NG2-dsRed	7-12	nimodipine	diameter 1st-3rd order	1	2
10	e, Bar Graph: (right)	AD NG2-dsRed	7-12	nimodipine	diameter >3rd order	1	2
10	f	NG2-dsRed	4-12	naïve	capillary length per pericyte	3	5
10	f	AD NG2-dsRed	4-12	naïve	capillary length per pericyte	2	8
*Ext. Data Fig. 8a-b age: youngest and oldest age at beginning and end of treatment, respectively.
