# Supplementary material for: Inhibiting Ca2+ channels in Alzheimer’s disease model mice relaxes pericytes, improves cerebral blood flow and reduces immune cell stalling and hypoxia
Source: Nat Neurosci. 2024 Sep 18;27(11):2086–100. doi: 10.1038/s41593-024-01753-w (PMC11537984; doi:10.1038/s41593-024-01753-w)
Supplement: Supplementary file 14 — Statistical Source Data. [file 41593_2024_1753_MOESM14_ESM.xlsx]

## Sheet: Fig. 1b
					*CBF values for this trace are the mean of 2 laser Doppler recordings from 2 Doppler probes placed over different cortical regions (~ 5 mm apart) of the same mouse
	diameter	diameter	diameter	normalised
Time (mins)	at soma	away	PA	CBF*
-12	1.02807	1.02904	1.05849	0.919362
-10	0.957533	0.988197	0.984475	0.996048
-8	0.932464	1.01734	0.966809	1.01594
-6	1.00174	0.963754	1.0019	0.924202
-4	1.07489	1.04287	0.993549	1.04921
-2	1.0053	0.958796	0.994781	1.09524
0	1.07619	1.07412	1.00175	0.958835
2	1.05493	1.02804	1.05945	0.788293
4	1.16677	1.08165	1.08142	0.937505
6	1.14912	1.03123	1.0603	1.05745
8	1.10119	1.05829	1.05019	1.05404
10	1.08602	1.04836	1.07172	1.06378
12	1.06112	1.00194	1.09842	1.22533
14	1.07172	1.03502	1.09632	1.26876
16	1.07386	1.04818	1.09405	1.20713
18	1.08495	1.01616	1.09048	1.27447
20	1.08864	0.96106	1.08162	1.17156
22	1.12333	1.01551	1.06831	1.31304
24	1.06509	1.06881	1.17469	1.27898
26	1.13946	1.00706	1.20005	1.46732
28	1.08036	1.02785	1.19563	1.35524
30	1.09824	1.02575	1.12894	1.45152
32	1.14784	1.03364	1.19599	1.31409
34	1.19837	1.04779	1.17736	1.64204
36	1.09864	1.04001	1.14047	1.3743
38	1.18752	1.05077	1.19404	1.42056
40	1.17493	1.06733	1.19467	1.65369
42	1.16001	1.01602	1.12844	1.50847
44	1.18136	1.0639	1.14309	1.80315
46	1.14924	1.07861	1.11806	1.6391
48	1.13456	1.09596	1.06065	1.76277
50	1.09992	1.02887	1.12107	1.65805
52	1.15283	1.0731	1.05598	1.63215
54	1.14332	1.01333	1.12488	1.77938
56	1.11905	1.03215	1.21616	1.70978

## Sheet: Fig. 1c
normalised CBF (CBF/CBFbaseline)		*CBF values are from 1-2 points/animal recorded with 1-2 Doppler probes placed over different cortical regions (~ 5 mm apart)
veh*	nim*
1.06482	1.3174
0.957178	1.38056
1.00079	1.09386
0.869711	1.21733
1.13885	1.0683
1.08725	1.02807
	1.52824
	0.983997
	1.2804
	1.2889
	1.40159
	1.2443
	1.25265
	1.17638
	1.51305
	1.77103

## Sheet: Fig. 1d
normalised diameter after nimodipine (d(nim)/d(baseline))
arterioles & arteries	PC 1st-3rd
1.26521	0.962882
1.18734	0.942338
1.33963	0.946777
0.960512	1.14722
0.957033	1.15794
1.15165	0.962828
1.25342	1.29412
1.06852	1.24903
1.04693	1.08837
1.22673	1.00467
1.11063	0.904
1.34332	1.34779
1.10283	1.10709
1.24062	1.16067
1.12535	0.993018
0.778686	0.952929
1.01261	0.986172
1.30575	0.962431
	1.03381
	0.979472
	0.943542
	0.999543
	0.983511
	0.729334
	1.11206
	1.06308
	1.02512
	0.976876
	1.20354
	1.32712
	1.048
	1.39092
	1.39741
	1.19264
	1.03513
	1.06421
	1.14541
	1.06891
	1.11772
	1.09663
	1.1816
	1.10905
	1.22498
	0.96879
	1.13489
	0.919325
	0.905641

## Sheet: Fig. 1e
distance from PC soma (µm)	% diameter change after nimodipine
										(each column is one pericyte)
0	-5.32231	14.7225	24.9029	8.83727	-9.60001	34.7785	10.709	6.42059	11.7718	18.1603	22.4982
5	-1.38283	-3.75686	3.38119	-2.05285	6.30825	2.51212	-2.31236	20.3542	32.7123	4.79962	39.0918	39.7413	19.2638	3.51326	14.5408	6.89097	9.66278	10.9046	-3.12101	13.4888
10	-0.99077	-0.0818	-1.31924	4.06375	2.88352	17.2155	7.18602	19.0859	20.9377	5.46618	-11.0504	-3.8409	-8.69712	-6.44441	3.13124
15-20	-0.42052	1.98072	12.2132	-0.4018	3.96211	9.33242	-7.11093	-1.89912	-6.64931	4.37748

## Sheet: Fig. 1f
Left panel						Right panel
CBF (CBF/CBFbaseline) or BP (mmHg/mmHgbaseline)						CBF (CBF/CBFbaseline) or BP (mmHg/mmHgbaseline)
Time (mins)	BP	CBF				BP t53	CBF t53
-7.5	0.943262	0.91754				0.642202	1.28188
-7	0.978723	0.956187				0.964539	1.28082
-6.5	0.964539	0.971402				1.04251	1.123
-6	1	1.0201				1.25839	1.22174
-5.5	0.921986	1.08719				1.16667	1.48547
-5	1.02128	1.05078					1.37254
-4.5	1	0.992002					0.936296
-4	1.05674	0.90729
-3.5	1.04255	0.9871
-3	1.03546	1.05429
-2.5	1.01418	0.963687
-2	0.985816	0.912904
-1.5	1.03546	1.01868
-1	1.02128	1.0418
-0.5	0.978723	1.11904
0
0.5
1
1.5
2
2.5
3
3.5
4
4.5
5
5.5
6	0.730496	0.920724
6.5	0.723404	0.919348
7	0.730496	0.87346
7.5	0.758865	0.923195
8	0.780142	0.899614
8.5	0.780142	0.881935
9	0.794326	0.96115
9.5	0.765957	0.890666
10	0.70922	0.912876
10.5	0.744681	0.957226
11	0.758865	0.918127
11.5	0.751773	0.887981
12	0.780142	0.867279
12.5	0.751773	0.909549
13	0.744681	0.930487
13.5	0.780142	1.02696
14	0.794326	0.962634
14.5	0.751773	0.905168
15	0.765957	1.07094
15.5	0.737589	1.00647
16	0.808511	0.988891
16.5	0.765957	0.91628
17	0.851064	0.992691
17.5	0.836879	1.03938
18	0.794326	1.02836
18.5	0.836879	1.04094
19	0.851064	1.05873
19.5	0.77305	1.05618
20	0.801418	1.07316
20.5	0.836879	1.06252
21	0.801418	1.00552
21.5	0.829787	1.11459
22	0.858156	1.11587
22.5	0.815603	1.08473
23	0.865248	1.0604
23.5	0.843972	1.088
24	0.886525	1.03204
24.5	0.858156	1.05913
25	0.858156	1.1081
25.5	0.886525	1.0425
26	0.865248	1.0881
26.5	0.829787	1.04432
27	0.851064	1.12619
27.5	0.858156	1.11876
28	0.886525	1.09719
28.5	0.907801	1.09308
29	0.907801	1.14925
29.5	0.87234	1.14781
30	0.921986	1.13714
30.5	0.907801	1.16591
31	0.900709	1.15131
31.5	0.879433	1.14647
32	0.886525	1.20638
32.5	0.886525	1.24594
33	0.851064	1.20756
33.5	0.893617	1.1903
34	0.858156	1.17049
34.5	0.914894	1.18206
35	0.914894	1.20643
35.5	0.950355	1.1909
36	0.914894	1.17668
36.5	0.921986	1.18246
37	0.929078	1.21748
37.5	1	1.22805
38	0.93617	1.20701
38.5	0.978723	1.24731
39	0.971631	1.23114
39.5	0.93617	1.20475
40	0.93617	1.21225
40.5	0.985816	1.21447
41	1.00709	1.21823
41.5	0.985816	1.22849
42	1.01418	1.22392
42.5	0.992908	1.229
43	0.992908	1.2638
43.5	0.985816	1.26047
44	1	1.2785
44.5	1.01418	1.28104
45	0.957447	1.27842
45.5	0.964539	1.26164
46	1.01418	1.32017
46.5	0.964539	1.32128
47	0.992908	1.28036
47.5	1.02128	1.2911
48	0.971631	1.27446
48.5	0.964539	1.30903
49	0.992908	1.36971
49.5	0.992908	1.34632
50	0.964539	1.30697
50.5	1.02128	1.35229
51	1	1.29289
51.5	1	1.22278
52	0.964539	1.25868
52.5	0.971631	1.26693
53	0.964539	1.22174
53.5	0.992908	1.2251
54	1.02128	1.22071
54.5	0.992908	1.30752
55	0.992908	1.30409
55.5	1.01418	1.31231
56	0.964539	1.30345
56.5	0.93617	1.23644
57	0.964539	1.28895
57.5	0.985816	1.26418
58	1.00709	1.26757
58.5	0.985816	1.30753
59	0.992908	1.27392
59.5	0.992908	1.27688

## Sheet: Fig. 1h
Left panel																Bar Graph: (left panel)			Bar Graph: (middle panel)			Bar Graph: (right panel)
	arterioles & arteries diameters			[Ca2+]i SMC			CBF			Capillary diameter at PC			[Ca2+]i PC soma (1st-3rd order)			mean [Ca2+]i (F/Fbaseline) soma			outer diameter after nimodipine (dnim/dbaseline)			normalised CBF after nimodipine (CBF/CBFbaseline)
Time (mins)	Mean	SEM		Mean	SEM		Mean	SEM		Mean	SEM		Mean	SEM		SMCs	PCs 1st-3rd		arterioles & arteries	PC 1st-3rd		CBF
-6	1.01223	0.013793		0.988126	0.025624		1.0397	0.033481		1.0033	0.013637		1.02102	0.013843		0.890052	0.788487		1.07219	1.2053		1.03572
-4	0.99302	0.020129		1.0672	0.053791		0.9805	0.022952		1.03217	0.015838		1.00584	0.021337		1.06346	1.04953		1.17786	1.11077		1.21389
-2	1.00424	0.020595		0.944677	0.030952		0.973877	0.020686		0.964526	0.008442		0.973139	0.018318		0.822232	0.931265		1.09479	1.05646		1.35168
0	1.00158	0.017214		1.02532	0.045235		0.980117	0.059729		1.03191	0.023847		0.952955	0.019811		0.704463	0.977532		1.14129	1.0417		1.51434
2	1.0729	0.031965		0.946909	0.022872		0.922282	0.049738		1.15986	0.039477		0.88903	0.03148		0.905193	0.930018		1.20829	1.15539		1.0166
4	1.0835	0.015892		0.911419	0.006656		0.892087	0.049053		1.18888	0.041752		0.906892	0.024031		0.75087	0.690191		1.05421	1.27397		1.45036
6	1.0925	0.022863		0.893205	0.015959		0.988688	0.063098		1.13154	0.030296		0.908939	0.022694		0.726424	0.72111		0.981684	1.05931		1.17945
8	1.08903	0.037906		0.905434	0.011616		1.03542	0.098918		1.19407	0.031284		0.884454	0.022568		0.677994	0.740243		1.61335	1.30691		1.31122
10	1.09676	0.019526		0.907856	0.025081		1.11923	0.078739		1.15534	0.039807		0.848129	0.022355		0.910114	0.704973		1.03287	1.57693
12	1.09311	0.020535		0.916399	0.0151		1.23199	0.087164		1.13621	0.03225		0.863794	0.019549		0.83632	1.03327		1.36934	1.34787
14	1.11112	0.037591		0.903274	0.019149		1.22514	0.081016		1.15419	0.016124		0.912542	0.030462		0.576309	0.930904		1.27089	1.26541
16	1.08979	0.016955		0.917502	0.046902		1.24818	0.096674		1.14659	0.051636		0.882583	0.02688		0.624849	0.751771		1.34378	1.14328
18	1.0752	0.014086		0.910209	0.051271		1.28296	0.095112		1.17845	0.058543		0.87686	0.022973		0.541936	0.713569		1.40372	1.2186
20	1.09513	0.025974		0.940533	0.033667		1.28523	0.096084		1.15827	0.053883		0.876501	0.030628		0.592297	1.03344		1.29543	1.04336
22	1.07872	0.02427		0.91419	0.041733		1.23385	0.078544		1.11189	0.02761		0.888896	0.022335		0.51018	0.811131		1.39864	1.0446
24	1.11137	0.029258		0.895793	0.023675		1.2478	0.077495		1.11336	0.019182		0.892003	0.025735		0.908039	0.969481		1.21715	1.087
26	1.09832	0.031556		0.931613	0.048182		1.2631	0.081384		1.07548	0.023972		0.875863	0.017974		1.0744			1.20523	1.12161
28	1.09517	0.017615		0.924809	0.044271		1.20897	0.068491		1.07956	0.028543		0.883209	0.026413		0.850281			1.14513
30	1.10331	0.008114		0.9555	0.056265		1.23964	0.079562		1.20795	0.052007		0.837394	0.025573		0.8426			1.15444
32	1.12783	0.008786		0.896723	0.03448		1.19763	0.056688		1.2195	0.068537		0.88142	0.04013
34	1.08263	0.015056		0.981738	0.05074		1.16505	0.053571		1.083	0.026733		0.894753	0.032729
36	1.09357	0.015058		0.904597	0.058406		1.15491	0.049602		1.11901	0.03158		0.85866	0.03857
38	1.10534	0.025838		0.92356	0.040567		1.25587	0.056808		1.17807	0.02827		0.861592	0.038237
40	1.08952	0.025244		0.940645	0.06057		1.16594	0.042477		1.13964	0.039572		0.885833	0.033585
42	1.10208	0.015749		0.92566	0.044996		1.18046	0.057178		1.07961	0.040306		0.857531	0.039101
44	1.09656	0.018306		0.896523	0.014066		1.22389	0.056491		1.1216	0.029954		0.856973	0.025488
46	1.10808	0.029354		0.910936	0.048341		1.16285	0.045765		1.17016	0.029074		0.825464	0.027463
48	1.11068	0.007577		0.92765	0.063981		1.22759	0.056667		1.19959	0.042897		0.829343	0.033761
50	1.10864	0.014589		0.901561	0.032937		1.2077	0.058854		1.20365	0.05051		0.837199	0.032254
52	1.12574	0.016672		0.905615	0.03983		1.25916	0.064102		1.20595	0.043817		0.819859	0.029799
54	1.13091	0.012732		0.890264	0.044235		1.30209	0.080499		1.26132	0.049058		0.829787	0.0349

## Sheet: Fig. 1i
time to half-peak (min)
[Ca2+]i PC 1st-3rd	CBF
0.681877	12.6889
0.443316	7.44145
1.99074	4.50268
2.30012	7.03629
	10.3778

## Sheet: Fig. 1j
[Ca2+]i traces				Bar graph
1st order process				mean [Ca2+]i (F/FBaseline) processes
Time (sec)	pre	post-nim		PC 1st-3rd
0	2473.17	2139.35		0.299232
0.5	2675.72	2070.28		0.487165
1	2474.84	2012.64		0.173397
1.5	2777.6	2037.76		0.32997
2	2504.59	2283.68		0.747821
2.5	2171.9	1996.08		0.632452
3	2925.03	1976.49		1.02408
3.5	2877.03	1899.45		0.773725
4	2961.61	1689.49		0.67737
4.5	2889.59	1893.81		0.752386
5	2614.27	1927.91		0.799596
5.5	2369.56	2108.87		0.786914
6	2950.42	2159.39		0.865157
6.5	2354.5	1981.98		0.858637
7	2863.65	1958.32		0.81363
7.5	2844.91	2091.61		0.877447
8	2725.07	1968.38
8.5	2811.66	2081.37
9	2848.66	2081.3
9.5	2201.55	2019.75
10	2474.84	2252.07
10.5	2393.1	2028.39
11	3123.76	2097.7
11.5	3031.34	2243.19
12	2728.93	1901.98
12.5	2191.31	1905.76
13	2388.87	2298.26
13.5	2881.04	2046.29
14	2715.51	1978.04
14.5	2625.45	2033.78
15	2892.63	2278.56
15.5	2637.99	2404.84
16	2962.32	2047.71
16.5	2965.19	1913.37
17	2632.4	2288.1
17.5	2438.83	2301.59
18	2531.6	1946.58
18.5	2884.18	2192.58
19	3282.89	2036.48
19.5	2827.18	2527.93
20	2476.7	2221.02
20.5	2441.56	2014.09
21	2343.46	2164.66
21.5	2411.07	2097.61
22	2710.11	2244.25
22.5	2737.04	1997.72
23	2953.87	2182.03
23.5	2887.34	1829.95
24	2555.59	2014.49
24.5	2762.85	2052.3
25	2455.82	1851.13
25.5	2492.88	2323.34
26	2509.64	2082.37
26.5	2359.14	1963.13
27	2486.37	2149.86
27.5	2446.15	1951.49
28	2509.99	1994.25
28.5	2508.25	2104.81
29	2249.83	2005.57
29.5	2150.02	1919.44
