# Supplementary material for: Inhibiting Ca2+ channels in Alzheimer’s disease model mice relaxes pericytes, improves cerebral blood flow and reduces immune cell stalling and hypoxia
Source: Nat Neurosci. 2024 Sep 18;27(11):2086–100. doi: 10.1038/s41593-024-01753-w (PMC11537984; doi:10.1038/s41593-024-01753-w)
Supplement: Supplementary file 15 — Statistical Source Data. [file 41593_2024_1753_MOESM15_ESM.xlsx]

## Sheet: Fig. 2a
capillary perfusion units
WT	AD
67.578	63.477
70.77	62.854
66.296	62.984
72.054	50.641
74.855	54.232
75.524	56.075
103.817	69.477
100.657	63.507
100.962	66.727
	80.021
	73.371
	76.639

## Sheet: Fig. 2b
1st-3rd order capillary lumen diameter (mm)
WT	WT+nim	AD	AD+nim
5.698	5.4865	6.1114	7.521
5.4559	5.1413	5.001	5.6834
9.8416	9.3178	4.1091	4.7828
5.5276	6.3414	4.3353	4.9103
4.6567	5.3922	4.474	6.1649
3.9169	3.7713	2.4838	2.778
5.0584	6.5462	4.2299	7.4951
4.7115	5.8848	5.6897	5.0297
7.3439	7.9929	6.6072	6.0219
8.8611	8.9025	7.0745	7.7646
7.0552	6.3779	5.371	5.7579
6.7766	9.1334	2.9547	6.8119
7.489	8.291	6.5177	7.166
5.9556	6.9125	9.2143	8.9757
6.9324	6.884	8.0173	8.5404
6.2459	5.9519	5.745	6.612
9.1913	9.0642	5.4588	6.3445
10.2905	9.9039	4.466	4.8933
6.4504	6.6685	3.4985	2.9685
6.1914	6.0643	5.1052	5.1771
5.009	4.7262	2.9186	2.7238
4.8097	4.8075	3.9893	3.3639
3.8451	3.7817	5.4574	5.0575
4.7287	3.4488	5.3692	4.9453
5.455	6.0663	9.7017	11.4415
8.1655	8.6806	5.9469	4.8847
5.7322	5.8762	4.5923	4.4016
5.9463	5.8088	5.284	4.749
5.6696	6.8236	5.7511	6.6127
6.9986	9.288	8.1774	9.8722
6.8818	7.2121	4.3681	6.0141
5.913	8.2245	3.2232	3.6516
7.8299	10.9416	3.5483	2.8407
8.0171	9.5615	3.7014	4.6521
8.3199	8.6122	4.1056	4.3085
8.5584	9.1079	4.3724	5.8227
9.5043	10.8863	4.5827	4.2005
8.5242	9.1116	4.6749	5.3117
8.9145	9.9639	4.6117	4.1136
8.4603	9.2778	4.7252	5.15
5.9184	6.9932	5.2895	6.0368
11.8253	13.1148	4.9034	7.2072
10.2217	12.5214	4.5775	4.7443
9.9519	9.6413	4.4416	3.7722
6.5914	7.4805	6.1954	6.1162
4.6904	4.312	8.951	8.804
4.6673	4.2269	8.0555	10.0467
		5.8898	5.5513
		6.9039	8.0927
		6.8189	7.1426
		4.517	5.1682
		3.232	3.8172
		2.9125	4.0864
		6.7393	6.8429
		6.6677	7.4615
		9.1081	9.0937
		7.5092	8.3597
		5.7893	6.5954
		5.9715	6.0687
		5.6875	5.5123
		4.6637	5.9321
		4.4601	4.3232
		4.6178	4.5055
		3.6598	3.6471
		4.513	4.1851
		3.5373	3.4455
		6.1663	6.0843
		6.1435	5.6276
		12.4644	14.3036
		7.2284	7.1158
		4.8537	7.1444
		5.7187	7.444
		6.0985	8.2718

## Sheet: Fig. 2c
normalised CBF after nimodipine (CBF/CBFbaseline)
WT+nim	AD+nim
1.3174	1.13532
1.38056	1.38965
1.09386	2.155
1.21733	1.91561
1.0683	1.51839
1.02807	2.05087
1.52824	1.46542
0.983997	1.04363
1.2804	1.28736
1.2889	1.81045
1.40159	1.29199
1.2443	1.19017
1.25265	1.36122
1.17638
1.51305
1.77103

## Sheet: Fig. 2d
Left panel																Bar graph: (left panel)			Bar graph: (middle panel)			Bar graph: (right panel)
	arterioles & arteries diameters			[Ca2+]i SMC			CBF			Capillary diameter at PC			[Ca2+]i PC soma (1st-3rd order)			mean [Ca2+]i (F/FBaseline) soma			outer diameter after nimodipine (d/dbaseline)			normalised CBF after nimodipine (CBF/CBFbaseline)
Time (mins)	Mean	SEM		Mean	SEM		Mean	SEM		Mean	SEM		Mean	SEM		SMCs	PC 1st-3rd		arterioles & arteries	PC 1st-3rd		AD+nim
-6	1.02043	0.0282472		0.98294	0.0109012		0.958086	0.0560946		0.979351	0.0157177		1.01592	0.0135052		0.893069	0.708828		1.05981	0.977578		0.849399
-4	0.980319	0.0226462		1.00218	0.00954716		1.00396	0.115955		1.01014	0.0116386		1.01822	0.00995022		0.822005	1.04841		1.09137	1.1864		1.22942
-2	0.979947	0.0149757		1.03292	0.0100503		0.996463	0.0985779		0.990897	0.0128561		0.989469	0.0179557		0.718246	0.925926		1.09076	1.05296		1.73762
0	0.960628	0.00680112		1.0267	0.0168617		0.948057	0.054451		0.98702	0.00781835		1.01595	0.0143776		0.906248	0.823112		1.02679	1.20234		1.29025
2	1.00928	0.0226011		0.989791	0.00906944		0.958484	0.0637238		1.00679	0.0191557		0.995442	0.012622		0.92423	0.482963		1.0441	1.18561		1.83635
4	1.04939	0.0257887		0.965461	0.012382		1.06605	0.159344		1.0258	0.0208568		0.964998	0.0109514		0.93334	0.556249		1.11863	1.2888		1.42398
6	0.953975	0.0218451		1.00104	0.0186749		1.07542	0.0749042		0.996917	0.0172923		0.949299	0.0154402		0.949579	0.935689		0.934973	1.04008
8	1.02349	0.00865622		0.952911	0.0137977		0.911317	0.0346012		1.00467	0.0120732		0.931259	0.0202155		0.949579	0.971056		1.06267	1.07128
10	1.04369	0.0218235		0.938647	0.0204028		0.948832	0.0435413		1.05049	0.0177815		0.924896	0.0224851		0.549137	0.748577		1.33965	1.04039
12	1.05639	0.0254573		0.925028	0.0221253		0.954708	0.0505195		1.08373	0.0195196		0.913528	0.0275809		0.772492	0.935654		1.24313	0.97663
14	1.07587	0.0128126		0.922311	0.0277249		1.05718	0.0722784		1.09015	0.0185672		0.906578	0.0232504		0.735442	0.832694		1.56317	1.21826
16	1.08392	0.0259556		0.918726	0.0196167		1.11742	0.0991936		1.09374	0.0174231		0.88437	0.0287314		0.688302	0.843424		1.29533	1.45283
18	1.07692	0.0334371		0.928411	0.0169875		1.29261	0.126281		1.09862	0.0211113		0.887575	0.0304423		0.898897	1.00773		1.447	1.11028
20	1.07536	0.0278028		0.916261	0.0169875		1.27103	0.0697631		1.11203	0.0277645		0.881401	0.0272449			0.88411			1.55946
22	1.09826	0.0276339		0.911078	0.0213734		1.17786	0.060699		1.09102	0.0217607		0.88049	0.0318512
24	1.10145	0.0485825		0.910487	0.0204836		1.3435	0.0677118		1.11075	0.0333164		0.879948	0.0264072
26	1.09575	0.0416883		0.909967	0.0174039		1.33318	0.12573		1.10838	0.0282878		0.86567	0.0368864
28	1.09615	0.0403185		0.90176	0.023565		1.51566	0.12771		1.12103	0.0256882		0.873443	0.0357778
30	1.10523	0.0455396		0.909962	0.0215591		1.43325	0.0737181		1.10859	0.0293584		0.871349	0.0367112
32	1.10103	0.0490086		0.913436	0.012284		1.64232	0.126013		1.08742	0.0221197		0.869208	0.039537
34	1.07956	0.0525004		0.920828	0.0144707		1.57917	0.227731		1.08559	0.0338652		0.882496	0.0360567
36	1.09608	0.0438503		0.917139	0.0147782		1.38987	0.059416		1.07703	0.0265788		0.868845	0.0382875
38	1.16533	0.0380919		0.89297	0.0273959		1.24829	0.0861198		1.10381	0.024813		0.878276	0.0320733
40	1.10283	0.0425011		0.935725	0.011258		1.35897	0.0695856		1.12435	0.0244431		0.885942	0.0336062
42	1.106	0.0505148		0.899993	0.0166678		1.28934	0.0806865		1.11306	0.0216117		0.862715	0.0289616
44	1.06477	0.0473739		0.899755	0.0137373		1.5413	0.141934		1.07394	0.0185153		0.878658	0.0294326
46	1.14346	0.0448893		0.898361	0.0150163		1.34102	0.0998845		1.10191	0.0184929		0.859408	0.0319131
48	1.0806	0.043868		0.919939	0.0178834		1.36081	0.109577		1.06832	0.0245613		0.865938	0.0282607
50	1.08301	0.0488352		0.911626	0.015155		1.39306	0.108963		1.08269	0.0184314		0.838329	0.0313642
52	1.10028	0.0420795		0.879191	0.0234094		1.38057	0.11297		1.08126	0.0209784		0.857351	0.0325604
54	1.11127	0.0273742		0.887954	0.0193396		1.3693	0.111731		1.10463	0.0281867		0.861354	0.0328733
56	1.07524	0.0338593		0.900616	0.0173755		1.3945	0.147092		1.11022	0.0205362		0.849373	0.0319515

## Sheet: Fig. 2e
time to half-peak (min)
[Ca2+]i PC 1st-3rd	CBF
7.17169	13.9237
4.29713	12.9648
14.544	16.9862
14.344	19.4544
15.2507	20.2714
1.79069
7.30531
6.6164
3.64709

## Sheet: Fig. 2f
[Ca2+]i traces				Bar graph
1st order process				mean [Ca2+]i (F/FBaseline) processes
Time (sec)	pre	post-nim		PC 1st-3rd
0	3003.75	1832.61		0.60572
0.5	3343.14	1845.33		0.659856
1	3316.61	1886.48		0.444127
1.5	3413.78	1794.01		0.450383
2	3634.26	1669.83		0.803185
2.5	3004.02	1662.97		0.959817
3	3529.01	1957.75		0.639724
3.5	3630.27	1778.2		0.537267
4	3531.5	1667.38		0.614447
4.5	3736.21	1838.62		0.720662
5	3933.13	1866.18		0.432551
5.5	3674.76	1887.6		0.421459
6	3579.79	2015.98		0.794745
6.5	3714.14	2001.71		0.909044
7	3864.71	1945.69		1.09192
7.5	4985.9	1798.21		0.79223
8	4273.35	1778.86		0.792449
8.5	3868.47	1755.6		0.85626
9	3052.16	1801.03		0.51611
9.5	2950.1	1954.1
10	5068.79	1903.78
10.5	3930.36	1751.47
11	2925.52	1767.54
11.5	3301.44	2022.63
12	3264.63	1757.32
12.5	3224.95	1730.76
13	3495.73	1738.45
13.5	3307.53	1657.85
14	4105.44	1605.75
14.5	4377.14	1754.38
15	4133.54	1947.61
15.5	3942.51	1896.46
16	3185.45	2121.33
16.5	3571.25	1870.82
17	4106.08	1737.6
17.5	4078.56	1708.41
18	4160.27	1646.96
18.5	3349.99	1867.11
19	2939.84	1881.25
19.5	3154.58	1662.21
20	3490.91	1712.77
20.5	3302.67	1771.14
21	3390.61	1748.12
21.5	3346.32	1846.34
22	3713.93	1621.33
22.5	4013.13	1550.65
23	4146.35	1505.76
23.5	3917.53	1649.81
24	3312.77	1751.82
24.5	3272.85	2102.6
25	2920.98	1839.33
25.5	3602.06	1854.07
26	3625.2	1813.64
26.5	3075.72	1860.99
27	3476.99	1744.84
27.5	3235.76	1746.58
28	2949.95	1680.19
28.5	4248.71	1592.07
29	4183.72	1729.1
29.5	3493.56	1702.9
30	2997.33	1596.69
30.5	3048.14	1622.01
31	3595.56	1638.52
31.5	3318.42	1622.06
32	3332.79	1795.68
32.5	4236.73	1799.04
33	3963.29	1522.31
33.5	3959.23	1761.45
34	3425.31	1675.06
34.5	3697.01	1624.05
35	3638.05	1601.56
35.5	2980.61	1809.89
36	3256.49	1727.73
36.5	3467.92	2030.43
37	3525.76	1774.63
37.5	3898.75	1723.42
38	2828.03	1663.72
38.5	2617.35	1748.28
39	3219.02	1831.15
39.5	2935.55	1765.81
40	3186.59	1777.12
40.5	3611.32	1791.84
41	3241.91	1701.08
41.5	2910.41	1790.03
42	3536.94	1818.88
42.5	3821.9	1810.45
43	3220.25	1810.03
43.5	4004.77	1665.94
44	3572.05	1672
44.5	4606.36	1664.25
45	3982.37	2045.88
45.5	3901.72	1783.73
46	3131.88	1761.3
46.5	3690.07	1722.59
47	3370.06	1729.58
47.5	3432.06	1758.82
48	4794.68	1824.47
48.5	3153.62	1777.38
49	3307.1	2035.42
49.5	2860.86	1604.96
50	3062.57	1548.1
50.5	3247	1757.72
51	3113.72	1681.45
51.5	3590.84	1618.78
52	3514.04	1692.47
52.5	3676.12	1582.94
53	4541.23	1551.8
53.5	3031.69	1532.14
54	3680.66	1760.97
54.5	3473.85	1691.46
55	3361.28	1730.1
55.5	2946.14	1747.63
56	3057.76	1741.96
56.5	3105.95	1884.86
57	2774.07	1906.85
57.5	3336.07	1724.84
58	3073.09	1868.47
58.5	3831.16	1669.61
59	3877.09	1848.24
59.5	4322.38	1916.15

## Sheet: Fig. 2g
[Ca2+]i traces					Bar graph							Bar graph inset
1st-3rd order processes					transients per 30 sec							transient amplitude GCaMP5G (F/Fbaseline)
TIme (sec)	WT	AD	AD+nim		soma			process				soma			process
0	0.950946	1.02963	1.02814		WT	AD	AD+nim	WT	AD	AD+nim		WT	AD	AD+nim	WT	AD	AD+nim
0.5	0.954657	0.995661	1.00097		9	0	5	3	14	3		0.106565	0.01024	0.129107	0.16127	0.08964	0.018987
1	0.935818	0.998269	1.04633		0	4	2	15	0	4		0.002609	0.13265	0.015661	0.11375	0.03716	0.018003
1.5	1.11535	0.973231	0.959148		0	6	8	2	14	11		0.00264	0.0679	0.005669	0.03101	0.029046	0.07784
2	1.04323	1.00321	0.965409		0	5	11	0	7	3		0.012022	0.11204	0.002301	0.591208	0.0112	0.020801
2.5	1.06172	1.07137	0.97777		2	9	0	0	10	0		0.058024	0.02072	0.003383	0.332114	0.05641	0.012958
3	1.05675	1.15014	0.966761		0	7	0	0	7	1		0.038476	0.15834	0.05212	0.293078	0.09755	0.156354
3.5	1.00866	1.07026	0.973084		2	1	0	14	19	0		0.048432	0.01681	0.016962	0.329522	0.08743	0.004049
4	1.01703	1.03603	1.03696		0	14	9	4	10	8		0.105965	0.1435	0.007185	0.081225	0.036	0.022457
4.5	0.984109	1.02374	1.026			9	6	0	11	10		0.091905	0.09257	0.084189	0.235328	0.13463	0.062418
5	1.00353	1.01638	0.946697			4			9			0.007711	0.08901	0.103253	0.116134	0.03866	0.011074
5.5	1.00269	1.09766	0.94381			8			18			0.002295	0.01326	0.182112	0.200978	0.14063	0.095068
6	1.04587	1.02606	0.947238									0.0389	0.07971	0.056726	0.585857	0.21369	0.060373
6.5	0.956418	1.08955	1.00792									0.01472	0.08225	0.044191	0.491584	0.19709	0.098797
7	1.03557	1.00903	1.02252										0.05547	0.038781	0.533105	0.22017	0.056731
7.5	0.9977	1.0717	0.936591										0.05809	0.121476	0.497314	0.037057	0.154142
8	0.960758	1.05958	0.985593										0.14029	0.104819	0.370513	0.122044	0.019523
8.5	1.02859	1.03631	0.957174										0.12356	0.093349	0.204215	0.3273	0.14364
9	1.03748	1.04993	0.937433										0.05187	0.079878	0.306482	0.048248	0.008163
9.5	0.944584	1.03632	1.06015										0.07619	0.138253	0.05046	0.353621	0.171348
10	1.04954	1.11691	0.971075										0.00987	0.120702	0.07795	0.1393	0.017372
10.5	0.978752	1.15806	0.979901										0.1688	0.049117	0.013634	0.14467	0.03904
11	0.982934	1.04894	0.978862										0.02445	0.060348	0.147127	0.22454	0.03797
11.5	0.960988	1.09879	0.930594										0.02248	0.073388	0.022594	0.32882	0.025963
12	0.851297	1.05503	1.05739										0.08942	0.026961	0.041375	0.39791	0.021142
12.5	0.946787	1.00018	1.00018										0.033083	0.079578	0.046948	0.20851	0.064909
13	1.00822	0.874475	1.03534										0.000852	0.088364	0.011462	0.05566	0.011858
13.5	0.982215	0.979954	1.03906										0.00017	0.008905	0.044297	0.05018	0.035935
14	0.913469	0.97722	0.967042										0.036855	0.018485	0.076639	0.17657	0.092658
14.5	0.948034	1.14793	0.986529										0.020697	0.016349	0.049867	0.11746	0.088889
15	0.950324	1.02226	1.04172										0.001161	0.078327	0.044802	0.08639	0.118357
15.5	0.991555	1.00815	0.96839										0.002987	0.031171	0.036739	0.0512	0.125805
16	1.02374	1.04226	0.985992										0.005206	0.018764	0.13521	0.16424	0.124365
16.5	1.01703	1.01284	0.943609										0.079289	0.02257	0.023863	0.1106	0.002534
17	1.00003	0.990324	0.99172										0.00687	0.040429	0.073742	0.0614	0.030129
17.5	1.03382	1.0965	1.05142										0.057687	0.033898	0.10686	0.08861	0.056313
18	0.990062	1.0756	1.03272										0.021405	0.173421	0.00107	0.03745	0.133034
18.5	1.00626	1.10409	0.918608										0.006212	0.05108	0.06422	0.03626	0.080752
19	0.944765	1.19513	1.0015										0.055046	0.002689	0.4454	0.12646	0.116893
19.5	0.99804	1.02101	0.978786										0.051953	0.139919		0.43998	0.005127
20	0.901121	1.04082	1.02917										0.048407	0.083466		0.46467	0.138677
20.5	0.965801	1.09916	1.06459										0.078452	0.063938		0.25869
21	1.00383	1.12049	1.01346										0.035813			0.1941
21.5	0.928355	1.09558	0.967633										0.056569			0.18996
22	0.970954	1.20113	0.966058										0.137855			0.03475
22.5	0.982227	1.06326	1.0271										0.197892			0.22044
23	0.939382	1.14678	0.999414										0.039132			0.26219
23.5	0.969792	1.27419	0.956181										0.041393			0.09045
24	0.982658	1.05687	1.00944										0.009883			0.01187
24.5	1.01521	1.25759	1.06059										0.092062			0.06306
25	1.01768	1.10824	1.05071										0.019516			0.01118
25.5	1.04602	1.08844	1.01099										0.080704			0.01569
26	0.994146	1.28067	1.0436										0.04111			0.07239
26.5	1.07277	1.15903	1.03653										0.119925			0.037019
27	0.951408	1.07464	1.04978										0.023887			0.107382
27.5	1.09215	0.988251	0.972717										0.060172			0.021269
28	0.953147	0.975356	0.914303										0.016894			0.012362
28.5	0.949297	1.02269	0.963305										0.014442			0.166312
29	0.96455	1.22043	0.982917										0.025938			0.020228
29.5	0.930817	1.10287	1.06295										0.007863			0.083433
													0.019188			0.115719
													0.071325			0.07819
													0.025852			0.102175
													0.071342			0.07958
													0.076431			0.067368
													0.119			0.172367
													0.065082			0.104108
													0.08777			0.057044
																0.030476
																0.018434
																0.01199
																0.025381
																0.02214
																0.008549
																0.052135
																0.017817
																0.010055
																0.080302
																0.020979
																0.052381
																0.026203
																0.034358
																0.096036
																0.233975
																0.079868
																0.029101
																2.3e-05
																0.173977
																0.053969
																0.035658
																0.022472
																0.152995
																0.016077
																0.32467
																0.179264
																0.017083
																0.002288
																0.114879
																0.105558
																0.105737
																0.077592
																0.039523
																0.194457
																0.203089
																0.14914
																0.034898
																0.116025
																0.078087
																0.343141
																0.198402
																0.084353
																0.145391
																0.101672
																0.170846
																0.540505
																0.185695
																0.371387
																0.254809
																0.398243
																0.048046

## Sheet: Fig. 2h
		Number of transients
	fraction of cells (%)	0	1-10	11-20
soma	WT	62.5	37.5	0
soma	AD	9.09091	81.8182	9.09091
soma	AD+nim	33.3333	55.5556	11.1111
process	WT	44.4444	33.3333	22.2222
process	AD	9.09091	45.4545	45.4545
process	AD+nim	22.2222	66.6667	11.1111

## Sheet: Fig.2i
[Ca2+]i traces					Bar graph				Bar graph inset
smooth muscle cells					transients per 30 sec				transient amplitude GCaMP5G (F/Fbaseline)
TIme (sec)	WT	AD	AD+nim		WT	AD	AD+nim		WT	AD	AD+nim
0	0.989119	0.920199	1.01728		3	16	8		0.03575	0.09959	0.11798
0.5	0.965688	1.02227	0.965479		1	3	7		0.05993	0.446964	0.17994
1	0.99138	0.99625	0.945026		0	3	2		0.01815	0.146793	0.058989
1.5	1.03287	1.03486	1.04212		3	4	0		0.04555	0.172561	0.023296
2	1.02094	1.02642	1.03009		0	0	0		0.04473	0.070908	0.155085
2.5	0.976861	1.08799	0.979217		14	0			0.03974	0.018596	0.046925
3	1.03125	1.04728	1.00939		1	1			0.00748	0.244811	0.024115
3.5	0.997423	1.05525	1.09366		0	12			0.03867	0.314159	0.071929
4	1.02317	1.01752	1.03189		5				0.06883	0.045986	0.013141
4.5	1.05405	1.00592	0.997649		0				0.01016	0.199708	0.01599
5	1.00158	1.03441	1.01751		5				0.02796	0.169093	0.005634
5.5	1.00706	0.986617	1.00401						0.00462	0.111766	0.021949
6	0.994735	0.988985	0.978007						0.04336	0.109881	0.064466
6.5	1.00731	1.01488	1.04041						0.01244	0.061344	0.000908
7	1.0053	0.954438	1.04911						0.0012	0.224747	0.037436
7.5	1.00649	0.945324	1.03268						0.03547	0.039598	0.03605
8	0.964123	0.962556	0.963833						0.1558	0.014245	0.01357
8.5	1.00369	0.986447	1.04936						0.18544	0.006803
9	1.02417	1.01756	1.0663						0.14226	0.045027
9.5	0.967347	1.06733	0.970841						0.01479	0.01105
10	0.991423	0.995017	1.03364						0.01605	0.03018
10.5	0.971132	0.999274	1.03653						0.02082	0.01275
11	0.916982	0.949047	1.03712						0.04071	0.08206
11.5	1.03553	1.00569	0.925575						0.01539	0.0487
12	0.98013	0.960611	1.01639						0.05883	0.09976
12.5	0.975665	1.01974	1.03851						0.02716	0.07939
13	0.934669	0.990844	1.02958						0.00956	0.00515
13.5	0.926267	1.01912	1.00362						0.09927	0.007346
14	0.967169	1.0832	1.03898						0.00536	0.050787
14.5	1.00282	1.05161	1.01164						0.06962	0.082168
15	0.992044	1.00134	1.02305						0.03767	0.0584
15.5	0.985218	1.01367	0.973512						0.01243	0.004496
16	0.990842	0.978675	0.991395							0.041987
16.5	1.03171	0.969197	1.02671							0.026288
17	0.955566	1.0425	1.06494							0.010295
17.5	1.04223	0.994397	0.98602							0.00842
18	1.04458	0.99629	0.926858							0.007609
18.5	1.12535	1.00316	0.998849							0.05451
19	0.944884	1.04797	1.03535							0.048509
19.5	0.977203	0.980913	0.980987
20	1.05276	0.987397	1.05148
20.5	0.995694	1.0192	1.03718
21	1.02343	0.945644	0.998983
21.5	1.02633	0.921917	1.03012
22	0.967756	0.930503	1.06646
22.5	0.998524	0.93807	1.10618
23	0.938812	0.9892	1.03713
23.5	0.98251	1.00466	1.1141
24	0.9668	1.01152	1.03007
24.5	0.972471	1.01093	1.06919
25	1.12036	1.01503	1.01832
25.5	1.05137	0.968295	0.974581
26	0.952888	0.948285	1.04303
26.5	0.973517	0.983798	1.05398
27	1.03886	0.93366	0.99228
27.5	0.982229	0.946557	1.00918
28	1.0004	0.98389	1.06605
28.5	1.0881	0.979404	1.01873
29	0.969653	1.09314	0.946366
29.5	0.921003	0.997879	1.02624

## Sheet: Fig.2j
	Number of transients
fraction of cells (%)	0	1-10	11-20
WT	36.3636	54.5455	9.09091
AD	25	50	25
AD+nim	40	60	0
