# Supplementary material for: Inhibiting Ca2+ channels in Alzheimer’s disease model mice relaxes pericytes, improves cerebral blood flow and reduces immune cell stalling and hypoxia
Source: Nat Neurosci. 2024 Sep 18;27(11):2086–100. doi: 10.1038/s41593-024-01753-w (PMC11537984; doi:10.1038/s41593-024-01753-w)
Supplement: Supplementary file 16 — Statistical Source Data. [file 41593_2024_1753_MOESM16_ESM.xlsx]

## Sheet: Fig. 3a
normalised diameter (d/d[baseline])
Time (mins)	1	2
-10	0.977424	1.00553
-8	1.02017	1.04056
-6	1.03686	0.977796
-4	0.935675	0.977673
-2	1.02988	0.998441
0	1.0491	1.00857
2	1.01437	1.01645
4	1.00988	0.978594
6	1.00568	1.00232
8	0.973411	0.980537
10	1.00361	1.02805
12	1.0699	0.996692
14	1.09878	1.06727
16	1.05817	1.01519
18	1.0369	1.07626
20	1.09337	1.07672
22	1.08517	1.06896
24	1.07143	1.02972
26	1.06087	0.992354
28	1.0512	1.04504
30	1.06042	1.03053
32	1.05643	1.04338
34	1.08963	1.0305
36	1.05746	1.0478
38	1.06395	1.09053
40	1.08867	1.05815
42	1.07121	1.05618

## Sheet: Fig. 3b
Bar graph					Bar graph: (inset)
capillary lumen diameter at pericyte soma (μm)						WT		AD
WT	WT+nim	AD	AD+nim		capillary lumen diameter at pericyte soma (μm)	Mean	SEM	Mean	SEM
9.8926	10.0162	4.2483	4.557		1st-3rd	6.911	0.2789	5.477	0.2088
4.1009	4.5215	2.5448	2.785		>3rd	5.15855	0.2107	4.46361	0.149
5.5758	4.5493	3.1364	4.2565
4.3089	3.6426	4.3125	5.9552
3.1812	3.0315	6.9426	6.5038
3.9256	3.8787	2.3917	2.7809
6.0414	6.5118	3.5452	3.4357
7.5216	8.1248	3.9807	4.7753
6.6111	6.3818	2.5292	3.6572
3.8819	3.438	3.4738	3.9276
2.7856	3.1174	5.2635	5.9124
3.7291	2.8563	5.5322	4.6107
4.4128	3.7677	3.8814	4.0906
4.323	3.2403	7.7688	6.8896
3.1931	3.1701	5.1211	5.3216
4.1021	4.2386	3.229	3.9158
2.997	3.8632	3.5306	4.5941
9.3967	9.469	4.5923	4.4016
6.8165	7.3416	5.284	4.749
3.5819	6.0127	3.7852	3.9617
5.0448	5.0167	3.0607	3.0498
7.3475	8.8146	4.4455	4.9174
2.958	2.7866	7.8078	10.0627
5.5601	5.5574	4.3018	4.3108
4.8092	5.2243	3.1152	3.4822
3.5145	3.5621	4.9509	4.3762
3.7009	4.2549	4.3139	5.0892
3.5161	3.4575	6.666	6.318
4.7693	4.6461	4.1219	4.8538
5.645	6.3263	2.0738	2.2364
6.4926	5.9003	4.9831	5.0935
4.6937	4.1977	3.658	4.2642
3.8162	4.4081	4.9373	5.5347
8.2377	6.5726	2.6805	2.3733
6.29	5.7177	4.0162	4.6205
4.6398	4.6791	2.9584	3.7979
4.3552	5.2668	3.4502	4.4666
6.4702	5.7705	4.1831	3.9593
6.1363	7.5154	4.2667	5.207
5.6339	5.8167	5.2994	7.0436
6.4885	7.1665	4.2378	5.888
3.4932	4.7377	8.0616	9.941
7.2462	7.1664	8.4087	9.1073
3.1101	3.5574	3.1165	3.0069
3.4172	3.417	3.0556	3.719
5.3189	4.1227	2.8753	3.3874
4.6452	5.3261	3.3916	4.3658
3.9228	4.2642	4.067	4.6505
4.3994	3.8269	4.2644	3.572
3.649	2.7206	3.3669	3.2384
3.8365	3.4864	3.2156	3.7327
4.3732	3.8164	6.4398	7.4528
5.7359	4.9896	5.3709	6.1259
6.7249	7.6028	7.0807	6.4055
6.0603	6.6984	4.5846	3.706
6.6658	6.5109	5.2694	4.8475
4.8136	6.1492	4.2049	4.7071
4.8881	3.9553	6.7813	5.5127
4.8838	4.0507	5.4701	5.2415
2.9416	4.0394	5.255	4.9113
3.4927	3.7334	4.0141	5.0799
3.2728	4.0612	3.5601	3.9008
3.5619	3.6081	4.2328	4.6345
6.2635	6.789	4.2329	5.5294
6.4588	6.4186	6.1114	4.9634
5.7936	6.5119	4.6649	4.826
10.2542	12.5329	5.3648	5.1148
7.5797	8.1897	5.2867	4.5331
8.6387	9.3992	3.5272	3.174
		2.9676	2.8489
		3.9008	4.4074
		5.0924	6.6017
		5.9474	7.7836
		3.8028	4.73
		3.9901	4.3388
		3.2099	3.6395
		3.9585	4.9028
		4.1637	4.5109
		6.5353	6.5277
		5.0278	5.1923
		3.6182	3.8871
		4.3296	4.0902
		4.0391	4.2457

## Sheet: Fig. 3c
[Ca2+]i traces						Bar graph: (left)			Bar graph: (right)
process signals						mean [Ca2+]i (F/Fbaseline) post-nim			outer diameter post-nim (dnim/dbaseline)
	pre-nim		post-nim			soma	process		PC >3rd order
Time (sec)	1	2	1	2		0.933152	0.844378		1.07049
0	368.014	309.766	230.083	224.547		0.905858	1.05705		1.09567
0.5	386.969	308.724	217.528	209.785		1.04804	0.570502		1.08472
1	368.561	295.558	236.225	228.668		0.927281	0.567225		1.19296
1.5	356.936	299.216	229.67	191.921		0.901738	0.905778		1.13362
2	386.657	302.096	241.274	207.052		0.514317	0.741472		1.22768
2.5	403.607	293.446	220.019	249.998		0.400615	0.996499		1.12893
3	422.324	306.624	241.657	275.173		1.20085	0.990325		1.03691
3.5	372.476	321.403	240.706	258.308		0.859105	0.935211		1.02217
4	346.257	309.401	216.996	210.186		0.94249	0.782154		1.09188
4.5	370.842	303.558	220.942	309.212		0.760629	1.21507		1.04272
5	358.053	276.637	213.854	212.44		0.831476	0.511151		1.0552
5.5	384.208	293.394	197.686	195.779		0.860726	1.00221
6	351.363	502.707	203.184	232.855			0.837947
6.5	368.771	357.377	216.398	225.81			0.903853
7	391.976	356.65	209.976	226.061			0.655523
7.5	379.553	338.704	229.593	191.702			0.810776
8	371.2	324.95	219.22	226.206			0.773992
8.5	371.2	302.042	223.922	230.639
9	364.015	362.871	240.904	297.217
9.5	343.153	417.258	220.425	299.134
10	343.53	344.88	211.868	244.541
10.5	356.514	316.23	224.352	230.486
11	361.331	405.19	243.508	222.888
11.5	343.974	335.379	211.542	215.013
12	350.434	319.81	206.787	193.547
12.5	355.055	325.597	213.504	216.947
13	358.567	295.028	200.99	197.015
13.5	347.468	305.842	208.077	190.733
14	349.603	345.169	199.467	195.729
14.5	369.497	288.151	188.081	186.543
15	336.688	319.361	217.161	214.352
15.5	350.096	284.891	225.789	220.389
16	327.596	312.845	234.632	221.039
16.5	351.803	318.21	220.656	180.65
17	365.634	312.354	224.618	222.599
17.5	358.998	327.081	217.699	213.494
18	361.231	322.342	229.231	236.956
18.5	336.901	327.193	219.938	218.418
19	356.997	299.774	222.796	182.95
19.5	369.648	282.854	203.792	170.031
20	354.091	340.053	199.042	177.6
20.5	359.817	387.206	194.026	189.501
21	375.423	330.81	204.436	209.891
21.5	366.753	332.332	207.331	190.529
22	381.077	341.009	215.254	196.265
22.5	429.518	326.987	210.921	184.153
23	358.109	371.759	224.457	199.446
23.5	374.343	301.245	214.44	202.993
24	373.016	271.094	204.445	218.068
24.5	372.47	309.91	205.793	228.357
25	355.791	326.44	215.633	214.858
25.5	339.329	281.705	224.609	222.796
26	344.633	325.146	217.12	197.761
26.5	359.656	303.854	216.984	167.762
27	342.479	310.07	187.643	207.79
27.5	350.724	283.969	195.028	177.643
28	334.661	320.267	208.958	165.514
28.5	355.637	325.807	207.748	186.278
29	356.076	330.694	204.514	218.93
29.5	353.069	329.972	210.34	204.711
30	390.253	312.149	216.758	208.282
30.5	411.135	311.169	210.637	201.88
31	382.231	324.805	198.008	162.993
31.5	386.776	322.779	207.609	197.659
32	364.06	301.168	208.684	222.052
32.5	365.32	309.753	216.838	234.203
33	361.358	320.234	210.309	209.46
33.5	354.227	311.856	236.148	192.385
34	367.486	305.322	223.764	173.545
34.5	373.738	340.238	211.749	229.589
35	360.66	283.306	193.937	167.433
35.5	349.164	306.219	195.825	152.3
36	377.018	287.79	194.522	186.884
36.5	413.151	330.271	185.478	163.853
37	658.467	291.002	207.193	210.519
37.5	480.354	291.547	208.467	202.978
38	426.278	289.919	201.651	231.473
38.5	371.468	283.617	210.984	231.219
39	367.511	339.225	238.944	199.123
39.5	381.335	326.816	217.617	215.015
40	371.899	279.495	214.438	232.97
40.5	351.737	305.851	222.564	224.796
41	367.668	282.624	241.734	213.407
41.5	357.501	265.915	225.448	231.611
42	336.282	313.46	240.337	197.978
42.5	364.678	300.109	222.499	253.47
43	360.683	324.225	217.111	222.954
43.5	362.399	295.258	205.096	204.987
44	374.963	330.127	200.981	177.93
44.5	354.171	318.639	193.208	152.694
45	354.114	307.074	178.063	172.287
45.5	365.256	309.575	192.245	214.727
46	360.616	302.357	208.747	216.779
46.5	361.747	318.628	204.496	213.271
47	362.465	290.7	211.692	198.031
47.5	378.621	316.939	196.142	188.91
48	351.863	394.486	222.378	183.144
48.5	356.065	394.79	215.104	206.937
49	366.5	347.978	205.059	220.77
49.5	367.173	333.346	206.197	208.077
50	370.708	335.576	216.407	200.709
50.5	374.751	331.422	209.264	173.142
51	407.294	301.983	221.105	198.792
51.5	362.982	299.308	203.875	174.197
52	367.239	327.958	225.604	176.446
52.5	357.254	303.068	210.249	164.013
53	366.533	296.468	184.144	148.136
53.5	379.397	276.169	179.23	190.19
54	368.213	304.757	189.876	171.845
54.5	365.108	354.794	198.284	195.895
55	363.829	299.342	208.945	193.917
55.5	366.363	310.814	194.424	187.451
56	370.794	308.917	201.843	180.694
56.5	369.661	340.529	191.288	163.908
57	353.13	329.718	198.979	230.098
57.5	349.589	301.501	208.799	202.547
58	344.912	307.799	215.296	223.457
58.5	358.884	294.567	215.717	189.103
59	353.867	309.917	210.62	190.519
59.5	371.792	323.326	231.813	211.4

## Sheet: Fig. 3e
	soma [Ca2+]i (F/Fbaseline)		Outer diameter (d/d[baseline]) at soma
	[Ca2+]i		diameter at soma
Time (sec)	Mean	SEM	Mean	SEM
-31.5	0.980873	0.0148182	0.993865	0.0173431
-31	0.952357	0.0126318	0.991788	0.0220235
-30.5	0.971843	0.0167921	1.04634	0.0211116
-30	0.971437	0.0184533	1.05649	0.0277016
-29.5	0.963539	0.011489	0.986574	0.0166833
-29	0.974472	0.0208921	1.00889	0.0255066
-28.5	0.986661	0.0160684	0.965878	0.0211754
-28	0.981446	0.0186036	1.02445	0.0218846
-27.5	0.997126	0.0168161	0.981088	0.0221007
-27	1.00847	0.0231164	1.01646	0.022916
-26.5	1.00699	0.0142572	1.00209	0.0166529
-26	0.965582	0.0137749	0.965697	0.0283262
-25.5	0.969507	0.0140643	0.97711	0.0168469
-25	0.977607	0.0166797	0.969718	0.0146323
-24.5	0.975857	0.0134857	1.01944	0.0287362
-24	0.996433	0.0212151	1.00594	0.0206642
-23.5	0.996793	0.0136092	0.980877	0.0234697
-23	0.998651	0.0109023	0.968881	0.0179147
-22.5	0.979396	0.0162006	0.991661	0.0276564
-22	0.994497	0.0157247	0.967346	0.0183288
-21.5	0.97855	0.0125711	0.986198	0.0258963
-21	1.00355	0.0131662	0.974408	0.0203456
-20.5	0.975661	0.0109117	1.02425	0.0212115
-20	0.974262	0.0139868	1.01082	0.0150232
-19.5	0.962484	0.0123107	1.01174	0.0230283
-19	0.98445	0.0150256	1.01289	0.0176842
-18.5	1.0038	0.0159515	0.9947	0.0268579
-18	0.982036	0.0125909	1.01619	0.0146223
-17.5	0.995219	0.0120311	1.00262	0.0193361
-17	1.01145	0.0090586	1.00737	0.0126648
-16.5	0.989813	0.0147569	0.967097	0.0213118
-16	1.00834	0.0164268	1.00393	0.0227685
-15.5	1.00034	0.0155978	1.01829	0.0194307
-15	0.98456	0.0143808	1.0375	0.0218665
-14.5	0.993552	0.0173238	1.00521	0.020595
-14	0.989523	0.0162715	1.03196	0.0230046
-13.5	0.99615	0.013677	1.02556	0.0227849
-13	1.0057	0.0181526	1.01823	0.0276498
-12.5	0.99925	0.0154553	1.00235	0.0201845
-12	1.0227	0.0159584	1.02361	0.0181037
-11.5	1.01183	0.013881	1.00625	0.0164921
-11	1.01296	0.0163753	0.986547	0.0256087
-10.5	1.00193	0.0145788	0.998802	0.0221885
-10	1.00618	0.0129342	0.983217	0.0242639
-9.5	1.01476	0.0183881	1.01299	0.0257399
-9	0.996545	0.0171706	0.996296	0.0217972
-8.5	1.02553	0.0188057	1.04444	0.0217933
-8	1.00404	0.0134295	1.00953	0.0166609
-7.5	1.03477	0.0175455	1.01169	0.0243496
-7	1.03879	0.0246429	1.01604	0.0182317
-6.5	1.03898	0.0203932	0.980426	0.0240621
-6	1.02835	0.0114895	0.993492	0.0244696
-5.5	1.05348	0.0187099	0.951339	0.0347115
-5	1.02465	0.0121672	1.01216	0.0163975
-4.5	1.07297	0.0236164	0.950992	0.024032
-4	1.03493	0.0140068	0.996138	0.0204451
-3.5	1.01141	0.0143601	1.00942	0.0218662
-3	1.02527	0.0113786	0.986504	0.0129852
-2.5
-2
-1.5
-1
-0.5
0	2.01638	0.169897	0.752914	0.0280938
0.5	2.02749	0.183018	0.804454	0.0277911
1	2.00045	0.187584	0.726468	0.0365244
1.5	1.92001	0.15863	0.753651	0.0385767
2	1.93323	0.171132	0.747984	0.0283699
2.5	1.90047	0.163416	0.75524	0.0286507
3	1.88277	0.159092	0.78223	0.0394624
3.5	1.89342	0.174051	0.797396	0.0369627
4	1.84851	0.156746	0.751477	0.0325923
4.5	1.91239	0.165402	0.715341	0.0324376
5	1.86964	0.157	0.744779	0.0326787
5.5	1.90399	0.14264	0.766302	0.0257849
6	1.77958	0.150921	0.795319	0.0376147
6.5	1.80851	0.159188	0.793957	0.0297578
7	1.78358	0.14525	0.773086	0.0326722
7.5	1.76203	0.150892	0.745306	0.0261487
8	1.81727	0.166636	0.729018	0.0247904
8.5	1.78901	0.155067	0.776922	0.0271453
9	1.81748	0.163338	0.769418	0.0377426
9.5	1.71248	0.146967	0.72726	0.0319311
10	1.72781	0.139164	0.77575	0.040379
10.5	1.7294	0.149339	0.751956	0.03471
11	1.67421	0.154011	0.767415	0.0295121
11.5	1.68417	0.156031	0.771513	0.0338939
12	1.73639	0.165346	0.804781	0.0338066
12.5	1.69415	0.155033	0.800282	0.0289637
13	1.69553	0.151244	0.786134	0.0388398
13.5	1.65781	0.15145	0.737203	0.0277544
14	1.63545	0.146483	0.756928	0.0323451
14.5	1.64217	0.148468	0.772258	0.035417
15	1.60468	0.14982	0.754096	0.0372209
15.5	1.67148	0.155336	0.76047	0.0273578
16	1.70629	0.168536	0.751591	0.0314807
16.5	1.64703	0.156368	0.775017	0.0339728
17	1.65354	0.150572	0.761407	0.033891
17.5	1.62049	0.146108	0.782119	0.0324058
18	1.54909	0.149006	0.752719	0.0317088
18.5	1.58645	0.148103	0.753575	0.0305247
19	1.56255	0.142198	0.800866	0.0339172
19.5	1.57168	0.136406	0.788102	0.0328625
20	1.51325	0.140351	0.755485	0.0287893
20.5	1.5434	0.150221	0.789095	0.0391123
21	1.57666	0.159669	0.828859	0.0458176
21.5	1.52488	0.153204	0.738949	0.0356049
22	1.47926	0.143726	0.765323	0.0496132
22.5	1.458	0.149072	0.733192	0.0304378
23	1.46147	0.136544	0.789747	0.038767
23.5	1.5237	0.141201	0.743449	0.0292227
24	1.46225	0.138646	0.769541	0.0358837
24.5	1.47778	0.13632	0.763675	0.0286488
25	1.43206	0.140522	0.791932	0.0416108
25.5	1.40978	0.147629	0.787274	0.0424476
26	1.42093	0.151413	0.787168	0.040532
26.5	1.44843	0.152266	0.787712	0.0430608
27	1.46497	0.158297	0.774817	0.0366845
27.5	1.43794	0.166238	0.743193	0.0409709
28	1.44345	0.157828	0.769645	0.0323567

## Sheet: Fig. 3f
[Ca2+]i (F/Fbaseline) mean 5 sec post-injury
PC soma
0.748508
1.55997
1.83177
1.4845
2.86075
1.77341
1.00238
1.18701
4.05628
2.52677
2.22395
0.902779
2.35658
2.17296
3.07777
4.38013
1.21822
1.59192
0.970941
2.6199
1.13674
2.00307
3.38983
3.17224
3.25337

## Sheet: Fig. 3g
outer diameter (d/dbaseline) mean 5 sec post-injury
at soma	away
0.89427	0.967448
0.842399	0.63908
0.774526	0.746852
0.658062	1.00657
0.705776	0.82938
0.849234	0.816864
0.793484	0.965999
1.01588	0.98972
0.790599	0.92202
0.676317	0.986402
0.807251	0.789747
0.614553	1.22041
0.81861	0.896913
0.793547	0.856227
0.815521	1.02864
0.790994	0.848374
0.839875
0.834018
0.744496
0.53099

## Sheet: Fig. 3h
capillary stall duration (s) per 30 s recording
before	after injury
0	0
0	21
0	12.5
0	30
0	2.5
0	0
0	0
0	8.5
0	1.5
0	30
0	30
0	0
0	0
0	0
1	30
1.5	1
1.5	1
	1
	3.5
	1
	21.5
