# Supplementary material for: Inhibiting Ca2+ channels in Alzheimer’s disease model mice relaxes pericytes, improves cerebral blood flow and reduces immune cell stalling and hypoxia
Source: Nat Neurosci. 2024 Sep 18;27(11):2086–100. doi: 10.1038/s41593-024-01753-w (PMC11537984; doi:10.1038/s41593-024-01753-w)
Supplement: Supplementary file 17 — Statistical Source Data. [file 41593_2024_1753_MOESM17_ESM.xlsx]

## Sheet: Fig. 4a
Bar graph			Bar graph: (inset)
[Ca2+]i (F/Fbaseline) PC soma				[Ca2+]i (F/Fbaseline) PC soma
H2O2	H2O2+nim		Cortical depth (μm)	H2O2	H2O2+nim
1.33983	0.8487		56	1.33983
1.32451	0.929548		78	1.32451
6.1306	1.03287		48	6.1306
1.72342	0.129831		56	1.72342
0.871489	0.29283		66	0.871489
4.61332	0.881164		66	4.61332
0.598911	0.747075		46	0.598911
2.96839	0.157727		34	2.96839
0.459462	0.271954		60	0.459462
12.2806	11.2184		6	12.2806
3.19443	0.336685		6	3.19443
0.750822	0.269866		54	0.750822
1.30398	0.62943		212	1.30398
1.71805	1.00573		38	1.71805
1.19483	0.7311		32	1.19483
0.840808	0.83626		70	0.840808
7.55759	4.59539		56	7.55759
0.492311	0.479599		52	0.492311
1.68893	0.280381		8	1.68893
3.53446	0.876125		42	3.53446
0.736903	0.60232		66	0.736903
0.914942	0.256134		132	0.914942
1.06244	0.298457		140	1.06244
0.367138	0.230068		70	0.367138
1.40522	0.723015		72	1.40522
1.36797	11.2638		182	1.36797
1.07922			188	1.07922
1.00654			260	1.00654
1.34906			184	1.34906
1.50654			116	1.50654
1.25084			120	1.25084
0.80489			94	0.80489
1.73322			40	1.73322
1.09058			28	1.09058
			42		0.8487
			34		0.929548
			98		1.03287
			44		0.129831
			88		0.29283
			92		0.881164
			72		0.747075
			46		0.157727
			42		0.271954
			6		11.2184
			42		0.336685
			60		0.269866
			68		0.62943
			36		1.00573
			60		0.7311
			170		0.83626
			44		4.59539
			48		0.479599
			64		0.280381
			150		0.876125
			198		0.60232
			76		0.256134
			70		0.298457
			64		0.230068
			24		0.723015
			22		11.2638

## Sheet: Fig. 4b
arterioles/arteries
[Ca2+]i (F/Fbaseline) SMCs
H2O2	H2O2+nim
3.19083	1.98354
5.61471	0.696165
9.56405	2.56145
4.51258	0.957866
1.15047	0.708657
0.706913	0.820078
0.811765	0.289863
1.17197	0.498124
7.86552	0.262274
17.0687	0.739447
1.09711	0.265568
2.69914	0.319476
1.82841	0.336128
1.3993	0.205597
2.56945	3.69643
1.71805	0.625691
0.841171	4.68652
0.749737	0.621091
1.31569	0.950877
	3.15171
	5.31619
	1.07864
	2.68609

## Sheet: Fig. 4d
DHE fluorescence (Fwith DHE/Fno DHE) in microglia/PVM
WT	AD
5.81541	3.20002
1.37762	2.23739
2.08149	5.23671
3.6211	3.16611
1.39267	3.85756
1.57275	3.25284
1.79089	4.06315
1.45772	4.0288
1.67545	6.88063
2.51918	10.6242
2.39311	2.36828
3.86485	4.12134
2.22642	3.22456
3.93502	4.51233
2.86512	2.46346
3.46902	7.00838
2.83315	2.8172
2.32911	2.54064
2.03533	7.63539
3.62238	5.57012
2.64706	5.57266
3.40403	3.36212
6.17406	3.80944
1.27783	3.2207
3.79683	1.68538
1.99379
4.93585

## Sheet: Fig. 4e
CBF (CBF/CBFbaseline)
	vehicle		GSK topical (250 μM)
time (min)	mean	sem	mean	sem
-10	1.02403	0.00657616	1.03641	0.0174338
-8	1.01975	0.018721	1.0265	0.025325
-6	0.998244	0.0132083	1.00855	0.0136312
-4	1.00244	0.0108475	0.974926	0.0215446
-2	0.95934	0.0263242	0.953616	0.00946844
0	0.999219	0.0161731	0.974444	0.0314655
2	0.953678	0.0167721	1.03688	0.0478352
4	0.94812	0.0288022	1.0339	0.035183
6	0.928774	0.039018	1.09601	0.00961991
8	0.920742	0.0434459	1.09039	0.00673717
10	0.949396	0.0453764	1.12508	0.0177001
12	0.941042	0.0494541	1.27401	0.0926683
14	0.917273	0.0595218	1.28651	0.100522
16	0.946403	0.0524095	1.1831	0.060984
18	0.946863	0.0472763	1.15675	0.0730926
20	0.942024	0.0522864	1.15109	0.0578596
22	0.99741	0.0623317	1.13683	0.0501365
24	0.968884	0.0617679	1.17427	0.0697182
26	0.971553	0.0573536	1.17617	0.0634366
28	0.973514	0.0605541	1.15779	0.0683471
30	0.980505	0.0587144	1.27938	0.0936652
32	0.99118	0.0530555	1.22367	0.054284
34	0.944395	0.0685354	1.18277	0.0507573
36	0.963501	0.0671109	1.19775	0.0605424
38	0.935625	0.0671371	1.26179	0.0669096
40	0.927752	0.0676276	1.23418	0.059582
42	0.930313	0.0500238	1.27746	0.0371223
44	0.920474	0.0682335	1.2419	0.0271163
46	0.925636	0.0625496	1.20035	0.0394364
48	0.904275	0.0441485	1.23188	0.0375759
50	0.875141	0.0491875	1.14099	0.042006
52	0.873808	0.044032	1.25769	0.0465923
54	0.870535	0.042538	1.37098	0.0790031
56	0.902744	0.0500809	1.25379	0.0387622
58	0.90611	0.0420752	1.27804	0.0526827

## Sheet: Fig. 4f
CBF (CBF/CBFbaseline)	vehicle		NAC i.v. (50 mg/kg)
time (min)	mean	sem	mean	sem
-10	0.989874	0.0378108	1.01456	0.0445834
-8	1.06472	0.0176199	0.996688	0.0190012
-6	0.965941	0.012023	1.05977	0.029149
-4	1.01894	0.0244912	0.988067	0.0154401
-2	0.976523	0.0315992	0.957149	0.0464126
0	0.98401	0.0151805	1.14714	0.17016
2	1.12899	0.0726713	1.42118	0.146642
4	1.04012	0.060903	1.61663	0.188492
6	1.07171	0.017567	1.49211	0.148972
8	1.09808	0.0285517	1.45527	0.140682
10	1.11044	0.0323772	1.27396	0.0681743
12	1.08917	0.0450095	1.21625	0.0999851
14	1.03974	0.0249705	1.28859	0.104132
16	1.00403	0.0559967	1.22911	0.115609
18	0.992023	0.0602378	1.27333	0.119987
20	0.969933	0.0689065	1.60839	0.325051
22	1.00407	0.076562	1.48484	0.33768
24	0.953224	0.0687421	1.56314	0.254555
26	0.948449	0.0862085	1.76053	0.306642
28	1.05734	0.133209	1.55173	0.241774
30	1.06029	0.135174	1.68908	0.257548
32	0.999017	0.0999263	1.56524	0.269164
34	0.995324	0.103206	1.49546	0.291254
36	1.04747	0.0980825	1.55272	0.343581
38	1.00233	0.10439	1.82571	0.347633
40	1.02242	0.0805677	1.69176	0.391522
42	1.05691	0.086787	1.57146	0.369631
44	1.05707	0.0844199	1.66857	0.372303
46	1.02399	0.0926941	1.68502	0.345444
48	1.02682	0.100005	1.77727	0.34506
50	1.0471	0.118047	1.81931	0.322114
52	1.04826	0.0958836	15.2386	12.0481
54	1.05648	0.103471	1.70746	0.344487
56	1.09975	0.0761613	1.69311	0.334357
58	1.0022	0.0849706	1.62163	0.362487

## Sheet: Fig. 4g
Bar graph: (left)		Bar graph: (right)
[Ca2+]i (F[NAC]/F[baseline])		[Ca2+]i (F[NAC]/F[baseline])
PC soma all orders		SMCs
0.916248		0.865868
0.894787		0.810141
0.937781		0.595222
1.0044		0.813646
0.997992		0.845037
1.0904		0.812776
0.894081		0.942215
0.92077		0.877792
0.909762		0.981782
1.01431		0.606422
0.39947		0.881962
0.903572		0.921895
		0.974585
		0.90565
		0.791195

## Sheet: Fig. 4h
pericyte soma to microglia/PVM soma distance (µm)
WT	AD
29.6	1.82
13.7	3.65
34.1	0
28.1	13.6
11.4	31.8
14	15.9
8.56	24.8
0	6.17
32.7	12.9
15.3	12.3
7.77	0
0	12.2
10.1	7.25
38.1	10.2
3.88	0
12.1	12.7
18	15.5
22	7.46
6.3	25.9
22.6	17.2
3.77	17.1
25.5	8.51
37.4	21.4
9.55	22.3
0	15.4
20.5	3.08
26.7	18.1
7.76	12.6
27.5	17.4
3.79	0
31.3	0
13.9	0.18
2.8	14.2
7.5	7.38
31.8	0
5.27	3.63
4.74	8.16
11.6	15.5
10.2	0
29.7	0
31.5	22.8
9.59	0
23.1	31.2
28.4	12.3
34.5	4.86
0	1
8.34	2.07
0	1
16.5	2.78
0	2.12
21.1	24.5
15.6
12.3
2.71
23
13.4
0
11.8
12
19.2
21.2
13.2
21.2
8.45
31.4
11
0
13.9
8.16

## Sheet: Fig. 4i
Microglia/PVMs per stack (193 x193 x 30 µm)
WT	AD
15	13
17	21
10	21
14	13
11	12
16	14
12

## Sheet: Fig. 4k
cumulative pixels surveilled (x10^4)
	WT		AD
time (min)	mean	sem	mean	sem
0	8398.24	474.6	4313.56	673.922
1	10042.2	568.6	5063.5	778.439
2	11050.1	623.4	5540.5	839.973
3	11804.5	665.4	5911.88	887.502
4	12407.1	692.1	6244.44	941.585
5	12940.7	715.5	6527.88	969.68
6	13381.4	736.2	6731.44	991.854
7	13758.9	753.3	6914.44	1018.59
8	14115.4	774	7081.56	1035.97
9	14425.5	788.6	7248.25	1051.6
10	14731.7	800.3	7420.81	1070.75
11	15020.5	811	7556.25	1088.59
12	15290.3	824.5	7688.31	1097.68
13	15543.2	838	7829.88	1106.78
14	15793.2	851.7	7954.88	1117.31
15	16011.3	861.7	8077.44	1130.26
16	16203.9	870.6	8201.69	1140.17
17	16410.2	881.2	8326.12	1150.84
18	16606.2	892.4	8428.62	1159.17
19	16795.3	901.3	8524.81	1166.83
20	16984.7	911.4	8630.25	1180.65

## Sheet: Fig. 4l
motility index (surveillance index / cell area)	WT		AD
time (min)	mean	sem	mean	sem
1	0.925487	0.056698	0.782786	0.080584
2	0.935044	0.05552	0.850701	0.072258
3	0.984351	0.042611	1.01022	0.114902
4	0.923991	0.05012	1.00769	0.086942
5	1.01301	0.063354	1.14194	0.127585
6	0.990884	0.0615	0.950946	0.096938
7	0.926753	0.050478	0.886841	0.053994
8	0.963383	0.057288	0.919177	0.098541
9	0.999085	0.045991	0.872397	0.076203
10	1.00976	0.071107	1.01225	0.083581
11	0.978031	0.071032	1.04859	0.089479
12	0.97119	0.057627	1.08196	0.155867
13	1.00185	0.063235	1.01685	0.11866
14	1.27002	0.125012	1.01391	0.097124
15	0.960744	0.047895	1.015	0.067596
16	1.01693	0.053584	1.08933	0.084622
17	1.07719	0.038136	1.1011	0.074967
18	0.987942	0.056677	1.06411	0.077754
19	1.05574	0.067425	0.989595	0.0635
20	1.10833	0.081403	1.06721	0.067138
