# Supplementary material for: Inhibiting Ca2+ channels in Alzheimer’s disease model mice relaxes pericytes, improves cerebral blood flow and reduces immune cell stalling and hypoxia
Source: Nat Neurosci. 2024 Sep 18;27(11):2086–100. doi: 10.1038/s41593-024-01753-w (PMC11537984; doi:10.1038/s41593-024-01753-w)
Supplement: Supplementary file 18 — Statistical Source Data. [file 41593_2024_1753_MOESM18_ESM.xlsx]

## Sheet: Fig. 5a
% of capillary segments with blocks/stack
WT	AD
0	2.22222
0	6.66667
0	6.66667
0	6.66667
0	8.88889
0	6.66667
1.69491	4.47761
1.69491	5.97015
0	4.47761
0	4.47761
0	4.47761
0	5.97015
1.35135	1.96078
0	3.92157
0	3.92157
0	5.88235
0	3.92157
0	3.92157
3.22581	8.47458
0	6.77966
0	5.08475
3.22581	6.77966
0	5.08475
0	6.77966
	4.22535
	4.22535
	2.8169
	5.6338
	4.22535
	8.4507
	7.84314
	3.92157
	9.80392
	7.84314
	5.88235
	5.88235
	3.22581
	3.22581
	3.22581
	3.22581
	3.22581
	3.22581

## Sheet: Fig. 5b
	Cumulative probability
distance of block from pericyte (µm)	Experimental position of block (n=119)	expected for a random position of block
0.5	0.512605	0.006951
1.5	0.512605	0.020854
2.5	0.529412	0.034757
3.5	0.537815	0.04866
4.5	0.537815	0.062563
5.5	0.554622	0.076466
6.5	0.554622	0.090369
7.5	0.563025	0.104272
8.5	0.579832	0.118175
9.5	0.579832	0.132078
10.5	0.579832	0.145981
11.5	0.596639	0.159884
12.5	0.596639	0.173787
13.5	0.647059	0.18769
14.5	0.697479	0.201593
15.5	0.773109	0.215496
16.5	0.815126	0.229399
17.5	0.815126	0.243302
18.5	0.815126	0.257205
19.5	0.857143	0.271108
20.5	0.857143	0.285011
21.5	0.857143	0.298914
22.5	0.857143	0.312817
23.5	0.857143	0.32672
24.5	0.857143	0.340623
25.5	0.857143	0.354526
26.5	0.857143	0.368429
27.5	0.857143	0.382332
28.5	0.857143	0.396235
29.5	0.865546	0.410138
30.5	0.865546	0.424041
31.5	0.882353	0.437944
32.5	0.882353	0.451847
33.5	0.882353	0.46575
34.5	0.882353	0.479653
35.5	0.915966	0.493556
36.5	0.92437	0.507459
37.5	0.941176	0.521362
38.5	0.941176	0.535265
39.5	0.941176	0.549168
40.5	0.941176	0.563071
41.5	0.941176	0.576974
42.5	0.941176	0.590877
43.5	0.941176	0.60478
44.5	0.941176	0.618683
45.5	0.941176	0.632586
46.5	0.941176	0.646489
47.5	0.941176	0.660392
48.5	0.941176	0.674295
49.5	0.941176	0.688198
50.5	0.941176	0.702101
51.5	0.941176	0.716004
52.5	0.941176	0.729907
53.5	0.941176	0.74381
54.5	0.941176	0.757713
55.5	0.941176	0.771616
56.5	0.941176	0.785519
57.5	0.941176	0.799422
58.5	0.941176	0.813325
59.5	0.941176	0.827228
60.5	0.941176	0.841131
61.5	0.941176	0.855034
62.5	0.941176	0.868937
63.5	0.941176	0.88284
64.5	0.941176	0.896743
65.5	0.941176	0.910646
66.5	0.94958	0.924549
67.5	1	0.938451

## Sheet: Fig. 5c
	% of blocks
capillary branches	from nearest PA	from nearest AV
1st	0	6.38298
2nd	0	30.8511
3rd	13.3333	50
4th	23.3333	9.57447
>=5th	63.3333	3.19149

## Sheet: Fig. 5d
% of capillary segments blocked by leukocytes/stack
neutrophil	monocyte
2	0
2	0
2	0
4	0
4	0
6	0
2	0
2	0
4	0
4	0
4	0
4	0
6	0
6	0
4	0
4	0
4	0
2	0
4	0
4	0
2	0
2	0
2	0
2	0
2	0
2	0
8	0
2	0
2	0
2	0
2	0
2	0
2	0
4	0
4	0
0	0
0	0
0	0
2	0
0	0
6	0
2	0
0	0
2	0
2	11.1111
2	0
0	0
0	11.1111
0	0
0	0
2	11.1111
0	0
6	11.1111
2	0
4	0
0	0
0	0
0	0
4	0
0	0
0	0
0	0
0	0
0	0
0	0
0	0
0	0
0	0
2	0
2	0
2	0
0	0
0	0
0	0
0	0
0	0
0	0
0	0
2	0
2	0
0	0
2	0
2	0
0	0
0	8.33333
0	8.33333
0	8.33333
0	8.33333
0	8.33333
0	8.33333
0	0
0	0
2	0
0	0
0	0
0	0
	0
	8.33333
	0
	0
	0
	0
	0
	8.33333
	0
	0
	0
	0
	0
	0
	0
	0
	0
	0
	0
	0
	0
	0
	0
	0
	0
	0
	0
	0
	3.125
	3.125
	12.5
	0
	3.125
	3.125
	3.125
	6.25
	6.25
	0
	0
	0
	3.125
	3.125
	3.125
	0
	3.125
	0
	3.125
	0
	0
	3.125
	0
	9.375
	0
	0
	0
	0
	0
	0
	3.125
	0
	0
	0
	0
	0
	0
	0
	0
	0
	0
	0
	0
	0
	0
	0
	0
	0
	0
	0
	0
	0
	0
	0
	0
	0
	0
	0
	0
	0
	0
	0
	0
	1.53846
	1.53846
	1.53846
	0
	1.53846
	0
	1.53846
	1.53846
	0
	0
	0
	1.53846
	1.53846
	1.53846
	3.07692
	3.07692
	1.53846
	0
	0
	0
	0
	0
	0
	0
	0
	0
	1.5873
	0
	0
	0
	0
	0
	0
	0
	0
	0
	0
	0
	0
	0

## Sheet: Fig. 5e
capillary stall duration (sec, 60 s acquisition at 2 Hz )
neutrophil	monocyte
20	0.5
0.5	0.5
0.5	0.5
0.5	0.5
0.5	0.5
0.5	0.5
0.5	0.5
0.5	0.5
4.5	0.5
1.5	0.5
3	0.5
0.5	0.5
0.5	0.5
1	0.5
0.5	0.5
0.5	0.5
0.5	0.5
1	0.5
0.5	0.5
50.5	0.5
0.5	1.5
0.5	0.5
0.5	1
0.5	0.5
0.5	0.5
0.5	0.5
60	0.5
60	0.5
3.5	0.5
1	0.5
1	0.5
31	60
60	0.5
15	0.5
1.5	0.5
2	0.5
	0.5
	0.5
	0.5
	0.5
	0.5
	0.5
	0.5
	0.5
	0.5
	1
	0.5
	0.5
	0.5
	1
	0.5
	0.5

## Sheet: Fig. 5f
Left panel				Bar graph
	diameter (µm)			diameter (µm)
time (sec)	capillary	neutrophil		capillary	neutrophil
0	3.0421			6.4032	7.8148
0.5	3.3941			4.8218	6.7654
1	3.5236			5.5374	6.3587
1.5	3.4661			4.7847	7.5912
2	3.4332			5.6323	6.0506
2.5	3.4647			3.939	5.5871
3	3.5008			3.7731	4.3579
3.5	3.4702			4.2798	6.8864
4	3.4071			3.567	5.3037
4.5	3.4675			3.9131	6.6015
5	3.6142			3.9624	5.3122
5.5	3.5191			4.4897	6.384
6	3.6427			4.0952	4.0199
6.5	3.531			4.7005	5.4452
7	3.4876			4.0912	6.6512
7.5	3.5338			4.0238	6.3666
8	3.5692			3.813	4.9581
8.5	3.5298			7.9272	6.5632
9	3.6004			8.0883	6.0873
9.5	3.3244			4.5534	5.7252
10	3.2155			4.6669	4.7584
10.5	3.4463			5.5638	4.7614
11	3.6			3.7173	5.1535
11.5	3.4999			3.7742	6.1232
12	3.539			3.836	4.4075
12.5	3.5583			6.097	6.5551
13	3.5068			6.3794	6.6403
13.5	3.4364			2.8098	3.6612
14	3.3388			3.0121	3.6355
14.5	3.4809			6.2658	6.522
15	3.4773			5.6706	6.9901
15.5	3.4536			4.7944	5.7021
16	3.5378
16.5	3.5052
17	3.4723
17.5	3.0612
18	4.2982	4.2982
18.5	4.1829	4.1829
19	4.2212	4.2212
19.5	4.1979	4.1979
20	4.2858	4.2858
20.5	4.2894	4.2894
21	4.3276	4.3276
21.5	3.6462	3.6462
22	3.6562
22.5	3.4915
23	3.5556
23.5	3.457
24	3.5919
24.5	3.5189
25	3.5543
25.5	3.4457
26	3.5033
26.5	3.61
27	3.4784
27.5	3.5394
28	3.5073
28.5	3.381
29	3.442
29.5	3.5131
30	3.5208
30.5	3.5522
31	3.5227
31.5	3.5572
32	3.5098
32.5	3.4438
33	3.4256
33.5	3.4038
34	3.4954
34.5	3.4898
35	3.4897
35.5	3.4655
36	3.4253
36.5	3.6168
37	3.392
37.5	3.4652
38	3.4303
38.5	3.4612
39	3.4975
39.5	3.4287
40	3.4832
40.5	3.5312
41	3.4367
41.5	3.363
42	3.5237
42.5	3.0794
43	3.1258
43.5	3.8194	3.8194
44	3.5829
44.5	3.5384
45	3.5731
45.5	3.5802
46	3.5866
46.5	3.5162
47	3.4952
47.5	3.5416
48	3.5081
48.5	3.48
49	3.486
49.5	3.5963
50	3.4705
50.5	3.5132
51	3.4529
51.5	3.0798
52	2.96
52.5	3.0372
53	3.041
53.5	4.407	4.407
54	3.967	3.967
54.5	3.5263
55	3.7485
55.5	3.5939
56	3.6122
56.5	3.2206
57	3.4149
57.5	3.6097
58	3.5723
58.5	3.4628
59	3.3998
59.5	3.0301

## Sheet: Fig. 5g
diameter (µm)
capillary	monocyte
2.5865	2.1535
4.4065	5.3466
5.3105	6.5122
5.649	5.098
4.971	4.9773
4.5152	4.2151
4.0997	3.3392
5.303	5.5883
3.9424	3.4325
4.0483	2.9707
5.5929	5.2184
4.3712	3.8668
5.6296	3.1004
5.1355	3.5409
4.7528	4.7149
4.8128	4.6878
5.1434	5.122
4.9182	2.7292
4.7668	3.5559
5.4348	4.9709
4.97685	5.549
5.9189	4.1322
5.86985	4.7173
4.1433	3.9862
4.5963	3.9781
10.7341	7.6629
11.2203	8.7559
7.7721	5.7177
7.7156	7.484
3.8143	4.0258
3.8841	5.5575
4.8896	4.6427
4.1003	4.2457

## Sheet: Fig. 5i
% capillary perfusion
WT	AD	AD at plaque	AD+nim at plaque
100	100	74.249	100
99.0197	93.4579	100	100
86.1219	91.4007	96.9943	100
100	96.2923	68.8523	97.7234
100	78.0658	75.0684	87.331
100	93.6193	75.2661	83.8251
100	100	47.7246	93.9231
100	100	60.0245	100
100	84.4034	70.1544	92.4262
94.9464	100	100	92.7332
96.7765	100	100	95.0798
100	100	60.1675	84.9523
100	100	31.7059	96.9679
	100	100	84.8975
	100	100	92.3437
	71.7589	81.1412	100
	100	100	92.6918
	94.2996	68.8179	98.3327
	100	100	88.6582
	88.9432	100	71.605
	100	72.7493	100
	87.5971	66.4442	100
	100	58.19	100
	100	67.4483	100
	100	88.5092	100
	100	100	94.5061
	100	58.0613	100
	100	86.2816	100
	100	100	100
	87.4939	95.8816	100
	100	100	85.627
	100	93.2329	85.3525
	100	83.075	91.6774
	100	45.8697	98.4887
	94.6655	72.7879	92.0775
	94.5361	73.1933	100
		100	100
		75.1419	97.3251
		79.279	91.4974
		69.0125	100
		100	89.5406
		100	96.0043
			86.6668
			89.8547
			96.1406
			97.3118
			100
			71.3203
			75.1876
			100

## Sheet: Fig. 5j
fraction of capillary segments with leukocytes per stack (246 x 246 x 10µm)
WT		AD		AD+nim
CD45	Ly6G	CD45	Ly6G	CD45	Ly6G
0	0	0.0222222	0	0	0
0.129032	0.03	0	0	0	0
0.0545455	0.01	0.0208333	0	0	0
0	0	0.0416667	0	0.010989	0
0	0	0	0.0238095	0	0
0	0	0.0491803	0.0434783	0	0.0384615
0	0	0.0545455	0	0	0
0	0	0.0416667	0.03	0	0
0	0	0.0535714	0	0.0238095	0
0.0169491	0.04	0.0307692	0	0	0
0	0.02	0	0	0.025641	0
0	0.02	0.0689655	0	0	0
0	0	0.0357143	0	0	0
0	0	0.02	0	0	0
0	0	0.0350877	0	0	0
0.0196078		0.015625	0	0	0
0.0227273		0.0185185	0	0	0
0		0	0	0.025641	0
0		0	0	0	0
0.0571429		0.0491803	0.0769231	0	0
0	0.02	0	0.04	0	0
0	0	0.025641	0.02	0	0
0.0232558	0.0357143	0.0277778	0	0	0
0	0	0.0192308	0	0	0
0	0	0	0.05	0	0
0	0.0217391	0	0.0487805	0	0
0	0	0.0232558	0.0526316	0	0
0	0	0.1	0.02	0	0
0	0	0.0425532	0.03	0	0
0	0	0	0	0	0
0	0		0.02	0.0967742	0
0.0666667	0	0	0	0	0.07
0	0	0.0204082	0	0	0
0	0	0.030303	0	0	0
0	0	0	0.04	0	0
0	0	0.0634921	0.03	0	0
0	0	0.0588235	0.02	0.0810811	0
0	0	0	0.09	0	0
0.0196078	0	0.0571429	0.0666667	0	0
0	0	0.027027	0.03	0	0
0	0	0	0	0	0
0	0	0	0	0	0
0	0	0	0	0	0
0	0	0	0	0.028169	0
0	0	0	0.07	0	0.02
0	0	0.0612245	0	0	0
0	0	0.0175439	0.0789474	0	0.030303
0	0		0.02	0	0
0	0	0.0227273	0.08	0	0
0	0	0	0.0769231	0	0
0.0140845	0	0	0	0.0142857	0
	0	0.0178571	0	0	0.02
	0	0.0243902	0	0	0
	0	0.0454546	0.03		0
	0	0	0.02	0	0
		0	0	0	0
		0	0.03	0	0
		0	0.03	0	0
		0.0294118	0	0	0
		0.0344828	0.0540541	0	0
				0.0277778
				0	0
				0	0
				0	0
				0	0.01
				0	0
				0	0
				0.0135135	0
				0	0
				0	0.02
				0	0
				0	0
				0	0.02
				0	0
				0	0
				0	0
				0.0666667	0
				0	0
					0
				0	0
				0.0147059	0
				0	0
				0.0151515	0
				0	0
				0	0
				0	0.02
					0
					0
					0
					0.02
					0
					0
					0.0689655
					0
					0
					0
					0.03
					0
					0
					0.02
					0

## Sheet: Fig. 5k
fraction of capillary segments with RBCs per stack (246 x 246 x 10µm)
WT	AD	AD+nim
0	0.150943	0
0.0392157	0.254902	0.02
0.122807	0.166667	0
0.0869565	0.125	0.0392157
0.0363636	0.0588235	0.0238095
0.0555556	0.125	0.025641
0	0.0238095	0.0175439
0.0172414	0.257143	0.0185185
0.102041	0.0444445	0.0277778
0.0222222	0.0816327	0
0.175439	0.0869565	0
0.111111	0	0
0.0819672	0.0465116	0
0.0625	0.225	0
0.101695	0.178571	0
0.0727273	0.0952381	0.0175439
0.0384615	0.133333	0.0377359
0.145161	0.189189	0
0.0476191	0.0576923	0.0217391
0.116279	0.172414	0
0.0434783	0.123077	0.0196078
0.0204082	0.0816327	0
0.0222222	0.186047	0
0.0465116	0.138889	0
0.04	0.0681818	0
0.0508475	0.181818	0
0.0166667	0.131579	0
0.0784314	0.129032	0.037037
0.0454546	0.222222	0
0.152174	0.175	0
0.0701754	0.179487	0
0.0666667	0.1875	0
0.0204082	0.1875	0
0.04	0.0909091	0.0172414
0.0757576	0.0384615	0
0.0727273	0.0612245	0
0.0138889	0.0392157	0.04
0	0.113208	0
0	0.111111	0
0	0.0833333	0
0	0	0
0	0.0454546	0
0	0	0
0	0.0232558	0
0	0.0178571	0.0746269
0	0.0652174	0
0	0.0196078	0.0681818
0	0.0204082	0.0789474
	0.102041	0.0227273
	0.0784314
	0.0263158
	0.0652174
	0.0588235
	0.06
	0.037037
	0.0638298
	0.0350877
