# Supplementary material for: Inhibiting Ca2+ channels in Alzheimer’s disease model mice relaxes pericytes, improves cerebral blood flow and reduces immune cell stalling and hypoxia
Source: Nat Neurosci. 2024 Sep 18;27(11):2086–100. doi: 10.1038/s41593-024-01753-w (PMC11537984; doi:10.1038/s41593-024-01753-w)
Supplement: Supplementary file 19 — Statistical Source Data. [file 41593_2024_1753_MOESM19_ESM.xlsx]

## Sheet: Fig. 6b
Bar graph: (left)					Bar graph: (right)
capillary lumen diameter (µm)					arteriole/artery lumen diameter (µm)
1st-3rd order		>3rd order			AD+veh	AD+nim
AD+veh	AD+nim	AD+veh	AD+nim		19.7622	40.4658
7.5232	6.1192	2.9531	7.8671		22.7412	28.0679
5.5554	5.4494	2.9638	5.622		15.2296	28.0407
6.6368	5.0199	3.582	6.2715		21.7914	21.0877
5.0356	7.6389	2.8905	4.35		14.472	24.7089
7.2382	6.6232	5.0349	7.8225		11.9682	17.2165
3.8444	4.416	3.1023	4.1812		13.0475	23.32
6.1146	7.3736	2.8934	6.2869		19.8792	15.7911
5.3258	7.8252	3.9631	5.095		8.4873	17.6547
5.8271	8.3952	4.0405	8.5585		10.7183	23.8287
5.7261	11.2067	4.5025	8.8232		24.6422	21.0409
3.9817	10.0402	5.962	5.6456		14.2345	17.2811
3.8189	8.0907	3.8705	7.8097		12.8509	10.6087
6.7059	5.5644	6.2377	8.4894		19.4005	11.755
3.7086	7.5677	3.8014	4.9278		12.8442	21.8428
5.4208	6.0231	6.4122	5.3303		11.573	16.6629
3.5879	3.5147	6.5386	8.4894			12.647
4.0777	6.0756	7.1073	4.9278			20.9776
	4.6685	8.3272	5.3303			15.124
	8.5795	6.47	4.3041
	12.2064	4.2336	4.3563
	9.0415	7.6905	5.9285
	6.3603	6.9689	5.7632
	8.6616	5.582	5.5363
	6.0877	5.0632	6.7009
	8.8603	3.386	7.7598
	5.0026	2.789	4.3886
	4.0653	6.8751	6.8805
	4.4736	10.9184	3.9579
	4.166	7.19	3.6547
	8.7125	3.1558	6.2443
	7.916	3.7552	7.7435
	8.1794	2.8736	4.1714
	6.7068	2.9348	4.0884
	8.013	3.0199	4.6334
	7.973	4.1134	4.6012
	8.7247	5.4587	7.6444
	5.0244	5.2575	6.6149
	4.9647	2.147	3.3015
	6.9348	1.9603	8.4211
	5.8879	3.438	5.4226
	5.8356	2.1391	5.3924
	5.1521	1.5938	3.6947
		1.8811	5.6958
		2.8533	5.2409
		4.0028	5.9882
		3.4797	6.289
		3.1849	5.9019
		5.832	3.7156
		3.755	4.591
		3.0687	3.1548
		5.0546	5.2244
		2.885	4.7165
		4.5913	4.3274
		4.5805	3.7713
		8.251	3.3472
		5.8659	6.9242
		7.0619	3.7834
		3.1593	3.7924
		5.1232	4.6689
		2.8661	4.3338
		3.7333	4.6392
		4.5889	4.5826
		4.3553	4.1932
		5.4408	4.4651
		6.6138	3.1731
		4.8625	6.5846
		5.1095	3.2767
		7.3376	7.964
		5.3173	4.1846
		9.1215	5.3667
		7.1562	7.139
		2.3094	4.195
		2.8756	4.7839
		2.7745	3.9565
		2.9071	5.6368
		3.2792	4.2357
		3.5036	3.4972
		3.632	5.7622
		7.1155	4.209
		5.7788	4.3077
		5.5411	4.0905
		3.0306	2.8251
		6.0931	5.4722
		5.3888	4.7001
		3.2805	4.2749
		3.4512	4.2118
		6.3063	4.3992
		6.6442	4.6305
		4.6084	3.9884
		7.3198	5.8851
		4.6686	8.5486
		4.766	4.1349
		4.6822
		8.0596
		6.3006
		7.3374

## Sheet: Fig. 6c
stall duration per capillary segment (sec, 60 s acquisition at 2 Hz )
1st-3rd order		>3rd order
AD+veh	AD+nim	AD+veh	AD+nim
0	0	14	0
0	0	0	0
0	0	0	0
0	0	0	0
0	0	0	0
0	0	0	0
0	0	0	0
0	0	5.5	0
0	0	0	0
0	0	0	0
0	0	8.5	0
0	3	9.5	0
0	0	4	1
0	0	3	0
		1	0
		0	0
		22.5	60
		0	0
		0	0
		4	0
		3.5	6
		60	0
		2	0
		36.5	0
		0	0
		6	0
		0	20
		0	0
		60	0
		0
		9.5
		0
		0
		10
		2
		60
		13
		3
		0

## Sheet: Fig. 6d
thalamus blood flow (ml/100g/min)
AD+veh	AD+nim
228.396	239.148
211.172	255.888
225.128	235.791
	234.044

## Sheet: Fig. 6e
hypoxic non-vascular cells near amyloid plaque (<50 µm from centre) per (100 µm)^2 stack
WT+veh	AD+veh	AD+nim
0	0	0
0	3	0
0	0	0
0	0	0
0	0	0
0	0	0
0	3	0
0	1	0
0	0	1
0	12	0
0	13	0
0	1	0
0	10	0
0	17	0
0	7	0
0	7	1
0	5	0
0	11	1
1	5	0
0	7	1
0	10	0
0	3	5
0	12	2
1	8	0
0	9	2
0	1	0
0	0	0
0	0	0
0	1	0
0	3	1
0	1	3
0	1	0
1	1	2
0	0	1
0	0	1
2	1	0
0	1	2
0	0	1
0	0
0	1
0	0
0	1
1	0
0
0
0
0
0
0

## Sheet: Fig. 6f
hypoxic neurons and glia per (400 µm)^2
WT+veh	AD+veh	AD+nim
7	6	4
3	8	3
2	10	2
1	5	4
1	0	4
2	2	11
2	10	9
1	25	0
0	18	5
1	21

## Sheet: Fig. 6g
LAMP1 dystrophic membrane fluorescence at amyloid plaque
WT+veh	AD+veh	AD+nim
845.217	1417.97	1551
914.144	1484.52	1630.63
907.71	1415.04	1438.77
644.742	1572.24	1654.13
929.71	1655.12	1580.01
911.96	1617.11	1767.66
849.983	1915.36	1885.16
793.786	1667.33	1484.99
827.539	1760.67	1719.73
798.077	1876.96	1659.5
813.847	1753.12	1628.29
835.797	1292.92	1371.81
784.061	1506.94	1764.32
766.828	1460.81	1305.6
774.59	1397.92	1641.93
629.135	1919.35	1713.66
818.357	1741.02	1703.09
646.77	1777.75	1763.15
845.773	2035.89	1881.83
875.907	1785.81	1879.15
938.512	1501.55	1232.48
899.015	2041.98	1449.08
760.014	1628.83	1187.85
744.833	2305.08	1315.99
1015.69	2179.74	1483.55
1036.61	2303.07	1500.22
930.253	1662.89	1558.59
903.81	2161.31	1798.38
	2158.8	1661.86
	2005.41	2562.03
	2793.86	1522.52
	3116.86	1305.57
	3217.26	1411.1
	2982.35	1114.94
	2218.99	1349.52
	2546.66	1553.41
	3313.15	1723.35
	4080.48	1809.03
	2506.54	1342.5
	2758.23	1844.26
	2651.58	1991.89
	2299.08	1715.42
	2449.79	1977.17
	2681.92	2112.16
	2380.72	1777.61
	1892.74	2430.48
	1800.32	2341.85
	2326.78	1873.95
	2577.22	1935.24
	2489.39	1677.93
	2639.75	1935.32
	2880	2074.16
	3121.74	2014.15
	2484.44	1333.4
	3021.25	1585.49
	3203.28	1517.87
	2887.71	1225.62
	5216.84	2126.94
	2444.77	2210.86
	3734.34	2517.16
	1347.32	1339.32
	1473	1525.52
	1094.95	1645.46
	1426.33	1670.73
	1045.72	1698.02
	1085.32	1251.7
	1684.99	1840.68
	1596.12	1742.72
	1277.54	1398.16
	1333.99	2113.39
	1323.36	2680.82
	1256.86	2869.41
	1477.04	1448.78
	1605.57	1359.67
	1368.03	1785.57
	1743.66	1817.94
	1613.95	1731.62
	1694.54	1528.9
	1616.26	1685.44
	1623.61	2003.82
	1645.95	1390.7
	2290.53	1412.71
	2952.26	2396.82
	1776.15	1182.95
	3485.07	2626.56
	2780.55	3313.97
	3219.2	2533.93

## Sheet: Fig. 6i
	outer capillary diameter (µm)
	naïve (vehicle alone)		Abeta + vehicle		Abeta + nim
distance from pericyte soma (µm)	mean	sem	mean	sem	mean	sem
5	7.502	0.1646	6.389	0.1269	7.302	0.1332
≥20	6.755	0.1671	6.264	0.1434	7.038	0.175
