# Supplementary material for: Inhibiting Ca2+ channels in Alzheimer’s disease model mice relaxes pericytes, improves cerebral blood flow and reduces immune cell stalling and hypoxia
Source: Nat Neurosci. 2024 Sep 18;27(11):2086–100. doi: 10.1038/s41593-024-01753-w (PMC11537984; doi:10.1038/s41593-024-01753-w)
Supplement: Supplementary file 20 — Statistical Source Data. [file 41593_2024_1753_MOESM20_ESM.xlsx]

## Sheet: Ext. Data Fig. 1c
Left panel					Bar graph
mean [Ca2+]i (F/Fbaseline)					mean [Ca2+]i (F/Fbaseline) pericyte
time (mins)	ET-1	ET-1+10bm	ET-1+nimodipine		ET-1 (10 nM)	ET-1+10bm (200 nM)	ET-1+nimodipine (3 µM)
-2	0.970966	0.937148	1.00225		1.62165	1.15134	1.00696
-1	1.01033	0.940684	0.981625		1.61921	1.25989	0.776558
0	0.94586	0.931223	0.944121		1.5736	1.54449	0.863152
1	0.955377	0.92117	0.975646		1.38233	1.28526	0.768872
2	0.959948	0.941163	0.99111		1.5938	1.01436	1.67966
3	1.00296	0.937995	0.966522		1.88942	1.01336	1.45819
4	0.918107	0.95554	0.966599			1.29171	1.31581
5	0.9797	0.953017	0.998067			1.27142	1.24823
6	0.907325	0.969397	1.0468				0.605691
7	0.956222	0.955937	1.0544				0.781952
8	1.12165	1.00683	1.04436				1.13461
9	1.24111	0.986101	1.03692				1.01503
10	1.67181	0.980101	0.95933				0.866341
11	1.76506	0.971947	1.03779				0.733533
12	1.63838	1.00445	1.05515				1.06789
13	1.53189	1.10098	1.0334				0.84923
14	1.55732	1.21585	1.09768
15	1.5736	1.29171	1.00696
16	1.72052	1.17306	1.03948
17	1.56585	1.24407	1.04331
18	1.65898	1.22372	0.995211

## Sheet: Ext. Data Fig. 1d
Left panel					Bar graph
capillary diameter (d/dbaseline)					capillary diameter (d/dbaseline)
time (mins)	ET-1	ET-1+10bm	ET-1+nimodipine		ET-1 (10 nM)	+10bm (200 nM)	+nimodipine (3 mM)
-2	0.974664	0.974477	1.02814		0.930158	0.842022	1.08948
-1	1.00751	1.04377	1.04153		0.847266	1.04464	0.946486
0	1.03511	1.02045	1.02797		0.846663	1.0006	0.844181
1	1.02032	1.00675	0.998858		0.770598	1.03376	0.807261
2	1.01328	1.03102	1.02282		0.70704	0.916236	1.09192
3	0.991009	1.04678	1.03327		0.744154	0.9328	0.795182
4	1.00682	1.02809	1.06848		0.798465	0.889353	0.972188
5	1.01456	1.01029	0.974259			0.935783	0.966386
6	1.00818	0.9959	1.02227			0.947933	0.753841
7	0.970882	0.9972	0.942807			0.989957	0.938858
8	0.82591	0.969503	0.870751			0.953889	1.15033
9	0.747015	0.906309	0.950809			0.671632	1.02255
10	0.708745	0.888337	0.885773			0.865836	0.98791
11	0.716993	0.895897	0.945198				0.910822
12	0.662703	0.893447	0.913793
13	0.710566	0.89745	0.901198
14	0.70704	0.889353	0.910822
15	0.723687	0.907564	0.917545
16	0.721541	0.906504	0.908359
17	0.761528	0.91971	0.900594
18	0.71726	0.924072	0.913343

## Sheet: Ext. Data Fig. 1e
Left panel					Bar graph
mean [Ca2+]i (F/Fbaseline)					mean [Ca2+]i (F/Fbaseline) SMC
time (mins)	ET-1	ET-1+nimodipine			ET-1	ET-1+nim (3µM)
-2	0.979962	1.12815			1.2934	1.01788
-1	1.06329	1.05007			2.1839	1.13822
0	0.981387	1.11165			1.24775	0.889593
1	1.13525	1.0049			1.26468	0.993097
2	0.865273	1.07329			2.32495	0.870899
3	0.865007	1.1022			3.03345	1.07932
4	0.836489	1.0495			3.55462	1.3419
5	1.83939	1.08086			1.09476	1.3806
6	1.71761	1.04708			1.18282	0.995767
7	1.97921	1.08175			1.08421	0.987336
8	1.91132	1.06122			1.05256
9	2.03382	1.07147			1.151
10	2.16363	1.17273
11	2.44354	1.22605
12	2.34137	1.19871
13	2.15312	1.26896
14	2.32495	1.13822
15	2.32518	1.2588
16	2.3202	1.17101
17	2.13915	1.14093
18	2.25097	1.06897

## Sheet: Ext. Data Fig. 1f
Left panel				Bar graph
mean [Ca2+]i (F/Fbaseline)				Δ [Ca2+]i (F/Fbaseline)
time (mins)	aCSF	aCSF+veh		aCSF	aCSF+veh
-3	0.968705	1.01243		1.06646	1.13622
-2	1.0313	0.987572		1.06991	0.97744
-1	0.962601	0.968247		0.932175	0.976938
0	0.914382	0.997828		0.9511	1.16911
1	0.878692	1.08779		1.07396
2	1.06229	1.0234		0.955473
3	1.04911	0.889646
4	0.997469	0.993909
5	0.980697	1.06082
6	0.975085	0.947476
7	1.03696	1.05395
8	1.04277	1.01203
9	1.02603	0.964304
10	1.00335	0.985857
11	0.986989	1.10084
12	1.06629	1.02408
13	1.09186	1.00039
14	1.05873	1.05853
15	0.981034	0.998405
16	0.949472	0.941217
17	0.969988	0.955096
18	1.05246	1.10306
19	0.98975	0.993868
20	1.0231	0.961541
21	1.03275	0.980359
22	1.04073	0.999588
23	1.02902	1.03776
24	0.922448	0.980051
25	0.968983	1.03828
26	0.954106	0.960005
27	0.998228	1.01484
28	0.932175	0.976938
29	0.951063	0.95495
30	0.878854	0.946124
31	1.17457	1.00854
32	1.35368	1.38299

## Sheet: Ext Data Fig. 1i
	arteries/arterioles		1st-3rd order capillaries
normalised diameter (d/dbaseline)	veh	nim	veh	nim
	1.01548	1.27624	0.67021	1.04899
	0.94251	1.09889	0.57211	1.22182
	0.985729	0.897612	1.02473	1.10887
	0.850114	0.986893	0.97944	1.20723
	1.01289	1.05659	0.64968	1.14205
	0.932929	1.40539	0.91664	1.25374
	1.01072	1.35181	0.92073	0.85791
	0.992319	1.2488	0.95677	1.29287
	0.785181	1.06533	1.00052	0.8655
	0.759575	1.09925	1.06289	1.02047
	0.903533	1.16203	1.01537	1.02793
		0.770706	0.95433	1.1311
		1.07138	1.18132	1.06595
		1.0991	1.09966	1.0921
		1.34744	0.97219	1.01709
		1.36747	0.86098	1.10666
		0.908331	1.14185	1.04267
		1.07928	1.08093	1.08594
			1.07681	1.03598
			1.03422	1.36376
			0.94308	1.16083
			1.04894	0.94973
			1.03054	1.05598
			0.96516	0.98173
			1.02942	1.12
			0.95472	1.04761
			1.10704
			0.89258
			0.92059
			0.77831
			0.77436
			1.24685
			0.76492
			0.89927
