# Supplementary material for: Inhibiting Ca2+ channels in Alzheimer’s disease model mice relaxes pericytes, improves cerebral blood flow and reduces immune cell stalling and hypoxia
Source: Nat Neurosci. 2024 Sep 18;27(11):2086–100. doi: 10.1038/s41593-024-01753-w (PMC11537984; doi:10.1038/s41593-024-01753-w)
Supplement: Supplementary file 21 — Statistical Source Data. [file 41593_2024_1753_MOESM21_ESM.xlsx]

## Sheet: Ext. Data Fig. 2a
pericyte capillary coverage (summed process fluorescence intensity normalised to 0 µm from pericyte soma)	1st-3rd order venule side				Middle order				1st-3rd order arteriole side
	WT		AD		WT		AD		WT		AD
distance from pericyte soma (µm)	mean	sem	mean	sem	mean	sem	mean	sem	mean	sem	mean	sem
0	1	0	1	0	1	0	1	0	1	0	1	0
1	0.991984	0.085363	1.00552	0.062828	0.992903	0.042416	0.88625	0.045341	1.0185	0.036783	1.01859	0.035787
2	0.883874	0.139564	0.979603	0.088459	0.950445	0.065493	0.847547	0.072386	0.968842	0.039481	0.974288	0.032292
3	0.832947	0.157623	0.929222	0.089496	0.910184	0.060819	0.781201	0.080669	0.961108	0.047195	0.952284	0.037777
4	0.717806	0.117755	0.811511	0.081945	0.864533	0.068137	0.718326	0.07632	0.936629	0.049652	0.921216	0.04463
5	0.635214	0.11606	0.807274	0.106997	0.821547	0.07397	0.676844	0.067357	0.899559	0.045427	0.927198	0.058232
6	0.650144	0.154576	0.785125	0.10593	0.786214	0.071832	0.635263	0.072727	0.828005	0.043522	0.864176	0.051409
7	0.545785	0.090377	0.795605	0.136543	0.745239	0.06583	0.671894	0.077739	0.76683	0.038692	0.787253	0.038552
8	0.521037	0.0873	0.76568	0.121694	0.739665	0.083278	0.669861	0.071742	0.79488	0.042371	0.781451	0.041588
9	0.464951	0.080029	0.708082	0.096248	0.754917	0.094725	0.659764	0.068815	0.780555	0.043724	0.793444	0.045843
10	0.417396	0.077586	0.732164	0.103835	0.660861	0.083672	0.650442	0.077941	0.751642	0.040344	0.79116	0.045511
11	0.411856	0.067314	0.74373	0.107012	0.591564	0.073131	0.658596	0.081748	0.731336	0.04217	0.791315	0.048166
12	0.436395	0.059987	0.639762	0.080819	0.547656	0.080002	0.621306	0.07174	0.752079	0.049944	0.798592	0.057685
13	0.413212	0.051323	0.494757	0.070235	0.523773	0.055198	0.577908	0.07935	0.714339	0.052094	0.797916	0.065285
14	0.384162	0.054612	0.486426	0.064702	0.494219	0.044675	0.544949	0.068259	0.70738	0.059916	0.74545	0.061295
15	0.42406	0.077641	0.477113	0.057369	0.48907	0.056686	0.567844	0.079842	0.711633	0.063105	0.714037	0.055611

## Sheet: Ext. Data Fig. 2b
capillary length (µm) per pericyte
WT	AD
77.9426	159.551
120.758	117.528
213.827	133.851
136.789	213.875
85.8606	147.643
133.511	104.383
121.201	130.148
157.059
191.297
177.363
152.396
168.512

## Sheet: Ext. Data Fig. 2c
nim-evoked CBF increase
WT	AD
1.3174	0.849399
1.38056	1.22942
1.09386	1.73762
1.21733	1.29025
1.0683	1.83635
1.02807	1.42398
1.52824	1.13532
0.983997	1.38965
1.2804	2.155
1.2889	1.91561
1.40159	1.51839
1.2443	2.05087
1.25265	1.46542
1.17638	1.04363
1.51305	1.28736
1.77103	1.81045
1.28188	1.29199
1.28082	1.19017
1.123	1.36122
1.22174
1.48547
1.37254
0.936296
1.03572
1.21389
1.35168
1.51434
1.0166
1.45036
1.17945
1.31122

## Sheet: Ext. Data Fig. 2d
Bar graph: (left)			Bar graph: (middle)		Bar graph: (right)
mean [Ca2+]i (F/FBaseline) soma			mean [Ca2+]i (F/FBaseline) processes		outer diameter after vehicle (d/dbaseline)
SMCs	PC 1st-3rd		PC 1st-3rd		arterioles & arteries	PC 1st-3rd
1.12977	1.21547		1.12908		1.02557	1.07838
0.94237	1.61527		0.887966		1.01973	1.19906
0.81747	0.974585		1.25544		0.988268	0.966786
1.0373	1.19769		0.974651		1.01155	1.08198
0.744004	1.05924		0.654972		1	1.14762
0.988185	1.02394		0.834293		1.04351	0.998506
0.926466	0.917741		1.214		1.0273	1.05215
0.968847	0.702274		1.12835		1.02688	0.942014
0.916335	0.791483		0.722486		1.02903	1.00848
0.987848	0.332026		0.675126		1.02898	1.0522
0.938037			0.40927		1
			0.555773
			1.10865
			0.592854

## Sheet: Ext. Data Fig. 2e
	cell 1				cell 2				cell 3
	940 nm		800 nm		940 nm		800 nm		940 nm		800 nm
time (sec)	soma	process	soma	process	soma	process	soma	process	soma	process	soma	process
0	1.52919	1.38072	0.979892	0.989236	0.98607	1.10165	0.97495	1.05066	1.05184	1.36587	1.03594	1.03969
0.5	1.35903	1.23269	0.990763	0.993082	0.93455	0.9022	1.00681	0.98915	1.04503	1.46887	1.01575	1.00162
1	1.361	1.38085	0.997465	0.990179	1.08926	0.8869	0.99841	0.98291	0.96343	1.10254	1.00631	0.95867
1.5	1.36321	1.36514	0.988595	1.01957	1.03268	1.26722	1.0289	0.9984	0.91695	1.00736	0.97651	1.04139
2	1.60439	1.22866	0.988849	1.00794	0.95743	0.95854	0.99093	0.97888	1.02275	0.99115	0.96549	0.95864
2.5	2.03923	1.1157	1.03433	1.02686	0.89784	1.62447	1.0175	1.01522	1.06337	1.06513	1.04848	1.1273
3	1.95061	0.975315	0.973469	1.03187	1.19745	1.17652	1.02246	0.95035	1.06066	1.06684	0.97887	1.08334
3.5	1.97506	1.13824	0.985674	1.00732	1.09643	0.97206	1.03124	1.03958	1.06633	0.91117	0.99077	0.94478
4	1.86945	1.4034	0.98459	1.02368	1.00837	1.09559	1.01433	1.02864	1.04971	0.89216	0.93966	0.94447
4.5	1.90144	1.66695	0.983865	1.00389	1.08139	1.06709	1.0391	1.01578	1.07675	1.0647	1.02212	0.93965
5	1.5365	1.71879	0.973583	1.02697	1.10979	0.92533	1.00134	1.06017	1.08192	1.25847	1.03914	0.97019
5.5	1.29368	1.28351	0.954611	1.03342	0.9913	0.93994	1.03885	1.02984	1.07238	1.25165	0.98889	1.01412
6	1.22514	1.09204	0.962702	1.00445	1.12942	1.12262	1.05465	1.05164	1.00685	1.1245	0.97406	0.96434
6.5	1.09528	0.892674	0.955725	0.994035	1.01154	1.01113	1.02713	1.07647	1.06224	0.91492	0.96899	0.97663
7	1.00335	0.813335	0.96182	1.00979	0.99308	0.94327	1.03019	1.02814	1.03633	0.99774	0.97011	0.87151
7.5	0.971145	1.19331	0.955615	1.02147	0.95296	1.66966	1.01452	1.09433	1.0878	1.2493	0.97518	1.01126
8	1.16569	1.5825	0.996178	1.00013	1.14136	1.18549	1.03019	1.04772	1.08748	1.06554	0.96132	0.94152
8.5	1.21154	1.44465	0.998141	1.01689	1.05084	1.07829	0.98905	1.01749	1.02965	1.11381	0.99175	0.99603
9	1.12219	1.14249	1.01334	1.02188	1.22865	1.64722	0.98982	1.02012	0.99253	1.02022	1.01086	0.96284
9.5	1.37773	1.18701	0.971333	1.01286	1.15391	1.23242	0.99911	1.016	1.03285	1.58718	0.91948	0.97252
10	1.57816	1.10942	0.979573	0.97585	1.35339	1.08064	0.97391	0.98244	1.13922	1.09059	1.01455	1.05867
10.5	1.47516	1.00422	0.993825	0.972448	1.23043	1.12323	0.99549	0.99551	1.10058	1.12125	0.92746	1.03119
11	1.52159	1.06303	0.992888	0.997286	1.14687	1.0683	0.95327	1.00534	1.07102	1.26263	0.97003	0.94653
11.5	1.47452	1.47619	0.982207	0.962451	1.18201	0.9457	0.96599	1.01405	1.21213	1.17544	1.0097	1.04093
12	1.36256	1.41447	0.992751	1.00154	1.12222	1.64098	0.97901	0.97688	1.14445	1.17396	0.99331	1.02584
12.5	1.27053	1.27709	0.995857	0.966196	1.05573	1.18308	0.9957	0.98621	1.12908	1.03841	0.92019	1.02344
13	1.15611	1.04583	0.954233	0.972017	1.05706	1.10607	1.01376	0.94626	1.17811	1.18158	0.94366	0.97504
13.5	1.32574	0.953796	1.00382	0.96234	1.15997	1.39983	0.98962	1.00595	1.10352	1.05532	0.97256	0.95858
14	1.44328	0.902547	0.989906	0.995117	1.28025	1.04885	1.01477	0.99416	1.09719	0.95458	0.9531	1.00047
14.5	1.38373	0.992497	0.979957	0.979967	1.37003	1.24695	1.03026	0.98887	1.14732	1.04973	1.01595	0.89523
15	1.58195	1.12288	0.982176	0.971426	1.24899	1.17838	1.00193	0.99703	1.15801	0.94377	1.07522	1.05682
15.5	1.54591	0.931924	0.970896	0.996207	1.10593	1.02335	0.9783	0.96871	1.13627	1.12518	1.07033	1.03105
16	1.7093	0.87414	0.987968	0.996846	1.29317	1.22486	1.03077	1.00167	1.24788	1.41787	0.98312	1.10475
16.5	1.76586	1.03389	0.992832	0.968907	1.14256	1.11957	1.02404	0.99906	1.33121	1.27172	0.92156	1.00283
17	1.524	1.27396	0.992611	0.997444	1.08273	0.94865	1.0093	0.99723	1.18241	1.57785	1.03406	0.97832
17.5	1.60227	1.61833	0.969519	1.01027	1.13324	0.9191	1.02057	1.04659	1.05959	1.13166	0.98197	0.9612
18	1.52357	1.48281	0.947231	0.990864	1.05619	1.08338	1.02642	0.98493	1.06211	1.00471	0.99976	1.04042
18.5	1.37461	1.32015	0.927658	0.979614	1.13599	1.02395	1.00026	0.97868	1.06759	1.165	1.01877	0.9306
19	1.1302	1.12432	0.952827	0.968035	1.11444	1.09852	1.02728	1.0494	1.12056	1.28544	0.9898	1.03809
19.5	1.03506	0.971364	0.944663	0.976384	1.02187	1.06601	1.01414	1.01763	1.03262	1.49454	1.04379	0.98563
20	0.983505	0.867634	0.971116	0.997315	1.05128	1.08859	1.0166	1.03508	0.97819	1.21366	0.97162	1.04966
20.5	0.96048	0.888184	0.941079	1.03078	0.99004	1.10781	1.01697	1.03578	1.24735	1.1293	1.01085	1.04048
21	0.957564	1.31149	0.934717	1.0215	0.97394	1.0185	1.0024	1.00988	1.09444	1.0116	1.0098	1.04707
21.5	1.49592	1.89748	0.957221	1.00711	1.09225	1.35688	0.98397	0.95582	1.11528	0.99237	1.04144	0.97289
22	1.75825	1.73144	0.989733	0.987777	1.01472	1.06631	0.99319	1.05036	1.17778	1.34915	0.90782	0.9581
22.5	1.53782	1.29953	0.951632	0.979309	1.0342	1.30894	0.99278	1.02202	1.0602	1.10683	0.98567	1.0628
23	1.41763	1.0763	0.951423	0.993413	1.12021	1.18637	1.01641	1.04036	1.05802	1.04458	1.00593	0.97447
23.5	1.41478	1.09389	0.938635	1.00452	1.16006	1.19192	1.02721	1.0292	1.25561	1.06379	0.95225	0.96755
24	1.5891	1.01893	0.928788	0.98192	1.03958	1.22097	0.98146	0.99794	1.17476	0.85883	1.00066	1.01983
24.5	1.86241	0.942271	0.948518	1.01217	1.13389	1.07152	1.01878	1.04625	1.14978	1.09698	0.99882	0.88042
25	1.61043	0.879505	0.95538	0.974835	1.18126	1.92695	0.97788	0.98825	1.16039	1.98564	0.94662	1.00851
25.5	1.45189	1.05152	0.964234	0.983012	1.08809	1.21028	1.00333	1.03431	1.05482	1.33056	0.97541	1.0015
26	1.18609	1.10778	0.951736	0.979309	1.12589	1.04082	1.00575	0.96875	1.14362	1.34312	0.98808	1.02088
26.5	1.0532	0.966762	0.938503	0.96272	1.07882	1.25368	0.96773	0.96484	0.99892	1.08905	0.97011	1.02613
27	0.95951	0.925294	0.969486	0.968022	1.01033	1.08515	1.01674	1.03637	1.08406	1.02814	1.02934	0.96512
27.5	0.983719	0.982759	0.934731	0.992021	0.97853	1.36342	0.99768	0.97647	1.31701	1.69286	0.8709	0.92896
28	1.00725	1.092	0.932642	1.03796	1.02117	1.13242	0.98967	1.00899	1.0829	1.44757	1.0423	0.93681
28.5	1.06027	1.02607	0.962228	0.999085	1.21139	1.29381	1.01764	0.98985	1.12687	1.33434	0.93589	0.98844
29	0.989249	0.923918	0.908947	0.993803	1.08305	1.07437	1.01344	1.02291	1.05628	1.48774	1.00653	1.00043
29.5	0.910652	1.19821	0.939563	0.999433	1.26058	1.41229	1.01232	1.03484	1.12285	1.69073	0.95825	0.98133
30	0.832334	1.72454	0.953877	0.960487	1.14688	1.14802	1.01507	1.01544	1.16062	1.23298	0.97107	0.91472
30.5	0.925586	1.25423	0.907273	1.00717	1.00068	1.41662	1.02497	1.01585	1.06316	1.11616	0.99001	0.90036
31	1.07872	1.05771	0.972643	0.992694	0.97868	1.09899	1.02488	1.02768	1.06156	1.05711	1.01523	0.95018
31.5	1.28802	1.76387	0.937909	0.994915	0.90493	1.18632	1.01467	1.0719	1.1114	1.04401	0.97878	0.9808
32	1.2333	1.42121	0.928935	0.964054	1.13293	1.23068	1.01574	1.00563	1.06581	1.04481	1.0091	0.96139
32.5	1.07978	1.1688	0.948932	0.968874	1.12541	1.54136	1.00011	0.9788	1.09075	1.48158	1.01037	0.93926
33	1.05754	1.05861	0.97668	0.985457	1.11209	1.28758	0.99905	1.01008	1.11016	1.10541	0.98451	1.01332
33.5	1.02299	0.886614	0.947234	1.0009	1.05258	1.11124	0.95867	0.99349	1.08072	0.97381	0.95417	1.00873
34	0.92561	1.09678	0.931859	0.970205	1.17237	1.06783	0.98466	1.00047	1.02493	0.98306	0.9644	0.97877
34.5	1.01748	1.39548	0.937941	0.960606	1.34303	1.08218	0.96032	0.975	1.04387	1.4795	0.96887	0.99204
35	1.1518	1.53047	0.920271	0.95406	1.13558	1.00578	1.00547	0.98706	1.12401	1.20621	1.02139	0.91805
35.5	1.20129	1.48461	0.917221	0.972145	1.47309	1.34766	1.01689	1.00138	1.0184	1.11068	0.99144	0.93513
36	1.49637	1.71427	0.938861	0.966497	1.38773	1.49828	1.00338	1.0773	0.98935	1.03693	0.94361	1.00908
36.5	1.44173	1.70487	0.93164	0.960111	1.32793	1.36546	1.06237	0.97789	1.07214	1.42206	1.03298	1.00658
37	1.27765	1.68728	0.928007	0.97741	1.2094	1.15675	1.02578	1.03057	1.03026	1.26658	0.98311	0.9964
37.5	1.04202	1.48435	0.930652	0.964079	1.2158	1.35417	1.01135	0.95896	1.04427	1.94715	0.9938	0.93759
38	0.959555	2.07582	0.929751	0.964075	1.25417	1.11453	1.00448	1.03717	1.05121	1.37922	0.99516	0.88085
38.5	1.04046	2.018	0.920747	0.971445	1.11638	1.29948	1.01259	1.02572	1.06631	1.08305	0.89652	1.00251
39	1.0824	1.68766	0.894234	0.973401	1.08128	1.05275	1.01935	0.98437	1.14765	0.94322	0.97889	1.08397
39.5	1.11751	1.643	0.92335	0.991645	1.03104	1.01927	0.97269	1.02973	1.07826	1.54803	0.94557	0.93218
40	1.13302	1.50825	0.889136	0.981011	1.07058	1.59502	0.99405	1.0089	1.00775	1.21337	0.95647	1.03311
40.5	1.2028	1.53172	0.930731	0.992226	1.0201	1.09172	0.98104	1.00853	1.0583	1.14266	0.95756	0.99984
41	1.43287	1.73051	0.896986	0.965954	1.22919	1.90529	0.9768	0.96466	0.97603	1.10271	1.0128	0.90501
41.5	1.30337	1.53338	0.908127	0.980159	1.25776	1.25565	0.99065	1.008	0.9192	1.26039	0.98634	0.92958
42	1.1799	1.13189	0.881729	0.957168	1.26111	1.1642	0.97971	0.94882	1.31536	1.61531	0.94538	0.97703
42.5	1.19197	0.917289	0.927519	0.97621	1.23038	1.29703	0.97872	0.98404	1.19358	1.502	0.94699	0.94474
43	1.15757	1.11444	0.906383	0.98539	1.09845	1.26667	0.9662	0.9483	1.09311	1.41217	0.95558	0.94729
43.5	1.19498	0.958512	0.922321	0.98051	1.04858	0.97531	0.99282	0.97439	1.10503	1.18325	0.99889	0.90332
44	1.29773	0.918067	0.93548	0.979555	1.03806	0.96669	0.99323	0.99512	1.18095	1.16692	1.00011	0.88968
44.5	1.10302	0.862332	0.921981	0.975331	1.22215	1.58528	0.95515	0.99588	1.04238	1.17745	0.92242	0.93488
45	0.993354	0.916831	0.919193	0.967582	1.20181	1.15354	1.0013	1.01372	1.05702	1.00968	0.97234	0.93586
45.5	1.11886	1.10603	0.940045	0.964607	1.19367	1.22298	0.96435	0.99869	1.00079	1.69087	0.87243	0.91528
46	1.52644	1.15411	0.89686	0.96127	1.23386	0.98903	0.97453	0.96974	1.00834	1.37146	0.99778	0.889
46.5	1.55565	0.955194	0.904919	0.93531	1.33096	1.30301	1.00059	0.96703	1.13595	1.4734	0.98099	0.9383
47	1.31904	0.836864	0.903316	0.966913	1.23777	1.09469	0.96577	0.94784	1.0685	1.50024	0.93725	0.96435
47.5	1.20472	1.04482	0.90856	0.975793	1.17701	1.01406	0.95395	0.95888	0.98256	1.18202	0.94815	0.89055
48	1.06925	1.05455	0.881821	0.985351	1.0685	1.03233	0.95979	0.96925	1.02211	1.2269	0.9892	0.96504
48.5	1.07867	1.14904	0.886283	0.984646	1.22097	1.72325	0.98208	0.9525	1.02212	0.89952	0.92605	0.95891
49	1.04354	0.890836	0.878371	0.969425	1.0781	1.18825	0.98962	0.96021	1.15946	1.86899	0.91248	0.94334
49.5	1.14605	0.796781	0.888153	0.951462	1.16045	1.43994	1.00381	1.00619	1.08155	1.29283	0.92027	1.004

## Sheet: Ext. Data Fig. 2f
Bar graph						Bar graph: (inset)
transients per 50 sec GCaMP5G (F/Fbaseline)	wavelength (nm)					transient amplitude GCaMP5G (F/Fbaseline)
	soma		process			soma		process
	940	800	940	800		940	800	940	800
	13	1	26	1		0.04296	0.00248	0.03722	0.00654
	8	0	19	1		0.1677	0.00397	0.39447	0.00443
	9	0	16	0		0.18434		0.43966	0.01139
	0	1	22	1		0.10748		0.41722
	10	0	3	0		0.0257		0.41098
	13	0	13	0		0.07489		0.16983
	15		15			0.15734		0.01695
						0.2874		0.12688
						0.03011		0.07894
						0.07207		0.69695
						0.03646		0.02368
						0.14527		0.13342
						0.03528		0.06381
						0.03806		0.18229
						0.00751		0.18662
						0.15714		0.31136
						0.07328		0.26828
						0.08154		0.121417
						0.14294		0.06948
						0.14129		0.36502
						0.00918		0.67529
						0.05		0.06703
						0.07067		0.35528
						0.14925		0.07301
						0.03891		0.49325
						0.06735		0.20994
						0.02788		0.19887
						0.07251		0.31718
						0.01596		0.14787
						0.27578		0.30785
						0.01024		0.22545
						0.13265		0.07915
						0.0679		0.71564
						0.11204		0.42286
						0.027539		0.42073
						0.13248		0.21158
						0.05324		0.2095
						0.08525		0.15206
						0.02737		0.67715
						0.028		0.06056
						0.41589		0.27803
						0.92593		0.34531
						0.05239		0.42087
						0.46486		0.2034
						0.596		0.59899
						0.61814		0.15102
						0.74911		0.06097
						0.17473		0.22341
						0.38307		0.18609
						0.31957		0.39328
						0.18443		0.03406
						0.41314		0.39328
						0.03275		0.37579
						0.28024		0.04681
						0.36337		0.06164
						0.04764		0.41943
						0.090389		0.04187
						0.1499		0.02062
						0.08667		0.13708
						0.1415		0.1748
						1.10694		0.2438
						0.00462		0.08964
						0.05742		0.03716
						0.11284		0.029046
						0.03755		0.0112
						0.014858		0.05641
						0.2393		0.09755
						0.062156		0.08743
								0.036
								0.13463
								0.03866
								0.14063
								0.21369
								0.19709
								0.22017
								0.15993
								0.03651
								0.31809
								0.01118
								0.11466
								0.00254
								0.04677
								0.09545
								0.16639
								0.01957
								0.05898
								0.11039
								0.11052
								0.39662
								0.31217
								0.205855
								0.348
								0.62715
								0.45421
								0.49353
								0.26374
								0.44394
								0.80549
								0.46018
								0.19131
								0.004781
								0.109049
								0.36126
								2.59796
								0.4977
								0.46156
								0.043
								0.25105
								0.16629
								0.0422
								0.1692
								0.374075
								0.34296
								0.3999

## Sheet: Ext. Data Fig. 2g
Left panel						Left panel: (inset)
	940 nm soma GCAMP		800 nm soma GCAMP			GCaMP5G fluorescence (Ft49.5/Ft0)
Time (sec)	mean	sem	mean	sem		940nm	800nm
0	1	0	1	0		1.17684	1.02961
0.5	0.990137	0.021254	1.00614	0.0106339		1.02825	0.888344
1	0.986648	0.0285324	1.02944	0.0168775		1.08971	1.09496
1.5	1.02408	0.038635	1.00344	0.0158763		1.10808	1.08646
2	1.09092	0.0470846	1.00421	0.0147637		1.10382	1.05811
2.5	1.13122	0.0524651	1.02177	0.0164727		0.74945	0.906378
3	1.1209	0.0355782	1.00877	0.0165163		0.986323	1.09286
3.5	1.08492	0.0397783	1.01743	0.015625
4	1.05418	0.0395538	1.01436	0.0217492
4.5	1.08962	0.0497127	1.01541	0.0110869
5	1.05151	0.0179023	1.0163	0.0143608
5.5	1.05981	0.0657269	1.01244	0.0160091
6	1.05347	0.0530841	1.01321	0.0168388
6.5	1.01156	0.0514677	1.01042	0.0189643
7	0.987963	0.0625337	1.01023	0.0199649
7.5	1.00098	0.0748174	1.01948	0.0191891
8	1.00726	0.0510143	1.02204	0.0177602
8.5	1.01359	0.0395685	1.00901	0.013588
9	1.00587	0.0602941	1.02882	0.0157444
9.5	1.01019	0.0348551	0.995984	0.0196801
10	1.08817	0.0496773	1.0017	0.0108306
10.5	1.0811	0.0395932	0.991969	0.0167877
11	1.05372	0.0259552	1.01545	0.0176929
11.5	1.0518	0.0419514	1.02976	0.0314751
12	1.01854	0.0357288	1.01664	0.020141
12.5	1.01207	0.0327982	1.00649	0.0211749
13	0.962439	0.0495915	1.00145	0.0185818
13.5	0.996777	0.0470439	1.0036	0.0134521
14	1.04603	0.0535342	1.02424	0.0189563
14.5	1.1046	0.0579774	1.03765	0.0130604
15	1.09145	0.0435483	1.03578	0.0115275
15.5	1.07332	0.0188601	1.02895	0.0128639
16	1.11494	0.0476268	1.02618	0.0163245
16.5	1.10715	0.0499098	1.03353	0.028115
17	1.05944	0.0389248	1.04058	0.0151197
17.5	1.09734	0.0327574	1.03169	0.0184048
18	1.08709	0.0390379	1.03146	0.0178263
18.5	1.10421	0.0634844	1.02155	0.0172474
19	1.04864	0.059274	1.01746	0.0177248
19.5	1.00272	0.0654265	1.0516	0.0235073
20	0.98144	0.0645545	1.04327	0.0227962
20.5	1.04485	0.0748523	1.03388	0.018585
21	1.0112	0.0698237	1.02103	0.018679
21.5	1.05407	0.0307871	1.01622	0.00902029
22	1.0866	0.0382071	1.01821	0.0251444
22.5	1.07031	0.0503235	1.02363	0.0173299
23	1.03613	0.0414918	1.03689	0.0177392
23.5	1.08136	0.0421142	1.03634	0.0272383
24	1.09368	0.0366475	1.01511	0.0187865
24.5	1.14297	0.0317924	1.02727	0.017274
25	1.17252	0.0367187	1.02366	0.0237052
25.5	1.10392	0.0537792	1.03381	0.0234398
26	1.06789	0.0568293	1.03493	0.0218859
26.5	1.0712	0.0911777	1.01946	0.0222749
27	1.16553	0.177786	1.03105	0.0124721
27.5	1.10474	0.108017	1.01318	0.0331338
28	1.03199	0.0715987	1.03542	0.0208037
28.5	1.0828	0.07359	1.0169	0.0218384
29	1.04586	0.0705058	1.03518	0.0237355
29.5	1.03821	0.0798248	1.02557	0.0232702
30	1.05037	0.0876324	1.0353	0.0219623
30.5	1.01484	0.0718609	1.02849	0.0256155
31	1.03912	0.0655238	1.03436	0.0157584
31.5	1.07496	0.0588537	1.02073	0.0191241
32	1.05012	0.054413	1.01992	0.0161801
32.5	1.02344	0.0652835	1.01832	0.0238438
33	1.05116	0.0702694	1.0247	0.0169663
33.5	1.03189	0.0863744	0.998724	0.0215163
34	1.02084	0.0894909	1.01407	0.0224665
34.5	1.07994	0.0905183	1.01865	0.0238875
35	1.06911	0.0591376	1.01153	0.016819
35.5	1.12026	0.0878634	1.02273	0.0205034
36	1.1038	0.058521	1.02211	0.0270485
36.5	1.12219	0.0635404	1.02862	0.0272171
37	1.10674	0.068925	1.0258	0.0225373
37.5	1.06826	0.0748022	1.01686	0.017227
38	1.03221	0.0866115	1.02637	0.0209413
38.5	1.00652	0.0717235	1.00591	0.029565
39	1.02249	0.0599884	1.01554	0.0243568
39.5	1.0151	0.0546137	1.00754	0.0225105
40	0.998875	0.0494682	1.00963	0.0268342
40.5	0.997864	0.0398199	1.02504	0.0252573
41	1.05377	0.0458476	1.01379	0.0213446
41.5	1.01908	0.056584	1.02562	0.0244315
42	1.08357	0.071903	1.01922	0.0312163
42.5	1.1022	0.0683929	1.0134	0.0232284
43	1.06947	0.0610955	1.00686	0.0254206
43.5	1.05765	0.0550513	1.03329	0.0274096
44	1.07405	0.052196	1.02212	0.0184193
44.5	1.05382	0.0710321	1.02006	0.0344633
45	1.05147	0.0769168	1.03054	0.0253085
45.5	1.04289	0.0638923	1.01435	0.0363946
46	1.13681	0.0464899	1.03074	0.026961
46.5	1.14656	0.0395049	1.02624	0.0246392
47	1.08745	0.0479878	1.02142	0.0317024
47.5	1.08549	0.0770509	1.01645	0.0309621
48	1.06027	0.0673199	1.01941	0.0284502
48.5	1.04062	0.0650751	1.02183	0.0362658
49	1.04616	0.066609	1.01683	0.0348687
49.5	1.03464	0.0528119	1.02239	0.0334853

## Sheet: Ext. Data Fig. 2h
Bar graph							Bar graph: (inset)
transients per 30 sec							transient amplitude GCaMP5G (F/Fbaseline)
soma			process				soma			process
WT	AD	AD+nim	WT	AD	AD+nim		WT	AD	AD+nim	WT	AD	AD+nim
7	8	8	18	14	14		0.201464	0.04296	0.007978	0.557508	0.03722	0.0443
4	7	13	3	9	4		0.300366	0.1677	0.006516	0.446866	0.39447	0.138072
5	3	10	11	8	13		0.174516	0.18434	0.09859	0.350557	0.43966	0.241249
1	7	9	16	7	15		0.117349	0.10748	0.002631	0.218844	0.41722	0.149907
4	9	8	8	10	9		0.027307	0.0257	0.042191	0.234359	0.41098	0.090117
2	13	2	6	20	12		0.087848	0.07489	0.020083	0.420422	0.16983	0.08254
1	13		0	13	8		0.062982	0.15734	0.07039	0.250871	0.01695	0.044949
2	12		7	11			0.037323	0.2874	0.063561	0.318889	0.12688	0.04738
0	1		16	11			0.009521	0.03806	0.003404	0.404143	0.07894	0.032138
1	11		17	12			0.021738	0.00751	0.002599	0.700334	0.69695	0.232077
4	3		16	8			0.059774	0.15714	0.057757	0.093982	0.02368	0.047752
2	4		13	15			0.135244	0.07328	0.015999	0.204546	0.13342	0.286282
11	6		13	2			0.08816	0.08154	0.01212	0.475495	0.06381	0.112657
0	10		5	11			0.062545	0.14294	0.023175	0.525693	0.18229	0.141618
0			10	16			0.24084	0.14129	0.146257	0.465077	0.19887	0.029173
0							0.116315	0.05	0.084455	0.454653	0.31718	0.011708
							0.022756	0.07067	0.034261	0.404374	0.14787	0.003069
							0.125392	0.14925	0.042264	0.487803	0.30785	0.003827
							0.170284	0.41589	0.041577	0.034661	0.22545	0.034351
							0.029627	0.92593	0.062494	0.117446	0.07915	0.02867
							0.029627	0.05239	0.034582	0.009241	0.71564	0.006529
							0.094749	0.46486	0.122821	0.082163	0.42286	0.003451
							0.032015	0.596	0.169518	0.019701	0.42073	0.044026
							0.01645	0.61814	0.09188	0.212776	0.15102	0.028636
							0.001345	0.74911	0.145418	0.148276	0.06097	0.031255
							0.001078	0.28024	0.020873	0.180217	0.22341	0.079347
							0.030776	0.36337	0.067532	0.201179	0.18609	0.033329
							0.077669	0.04764	0.135351	0.141495	0.39328	0.013535
							0.003512	0.090389	0.030048	0.129585	0.03406	0.093376
							0.018641	0.1499	0.046762	0.224231	0.39328	0.067852
							0.158142	0.08667	0.026924	0.156252	0.37579	0.055726
							0.040002	0.1415	0.042883	0.439817	0.11039	0.116164
							0.03185	1.10694	0.069461	1.07242	0.11052	0.070521
							0.153377	0.00462	0.028205	0.874681	0.39662	0.380887
							0.134026	0.000288	0.068914	1.1139	0.31217	0.669456
							0.075065	0.039722	0.027102	1.38322	0.205855	0.151194
							0.199059	0.013715	0.06609	0.747404	0.348	0.575973
							0.019788	0.010733	0.026692	0.283076	0.62715	0.124133
							0.112741	0.002087	0.022367	1.35167	0.19131	0.087229
							0.027589	0.022179	0.002418	1.25583	0.004781	0.13348
							0.24866	0.003282	0.06441	1.20966	0.109049	0.172855
							0.270334	0.038756	0.155888	0.198359	0.36126	0.056096
							0.213083	0.044446	0.202983	0.897722	2.59796	0.152684
							0.187836	0.107929	0.004331	0.951575	0.4977	0.140717
								0.067799	0.260287	3.47651	0.46156	0.035838
								0.083375	0.058308	0.374287	0.043	0.072197
								0.069824	0.167407	0.17877	0.25105	0.174548
								0.086802	0.085606	0.184289	0.16629	0.282291
								0.434454	0.03553	0.094011	0.141434	0.050708
								0.03745	0.029049	0.097705	0.299659	0.259544
								0.031843		0.05318	1.18055	0.205287
								0.01259		0.08505	0.12736	0.004437
								0.146843		0.951931	0.311408	0.072684
								0.460097		0.191706	0.232035	0.026681
								0.188642		0.166955	0.370411	0.044145
								0.179364		0.06439	0.648106	0.190399
								0.366888		0.00475	0.598342	0.689768
								0.413795		0.10354	0.298322	0.196524
								0.510774		0.322936	0.196393	0.176378
								0.275023		0.086511	0.111884	0.137993
								0.179837		0.217749	0.471924	1.40166
								0.277424		0.213492	0.384045	0.321509
								0.383632		0.188277	0.097899	0.513477
								0.120934		0.449043	0.210127	0.837711
								0.091911		0.27643	0.155036	0.097508
								0.088347		0.051649	0.256748	0.480675
								0.143186		1.56207	0.217841	0.008364
								0.196231		0.952063	0.089876	0.434591
								0.192104		0.670008	0.025969	0.313565
								0.072777		0.00022	0.096701	0.066771
								0.105957		0.005062	0.076514	0.095776
								0.051104		0.040103	0.054556	0.156876
								0.0052		0.01599	0.461323	0.090681
								0.003395		1.42495	0.095041	0.364952
								0.000544		0.070534	0.297483	0.49524
								0.006578		1.12178	0.100107
								0.00676		1.15494	0.027204
								0.021393		0.872922	0.329234
								0.080499		0.386809	0.01615
								0.103772		0.724812	0.071808
								0.014354		0.656877	0.248474
								0.001317		0.389791	0.637604
								0.065487		0.12474	0.446458
								0.32115		1.40082	0.171174
								0.004952		1.35904	0.108342
								0.012861		0.076736	0.018475
								0.005314		0.169796	0.038529
								0.005343		0.044524	0.113935
								0.024198		0.180028	0.06314
								0.056879		0.429801	0.422923
								0.125792		0.112409	0.097684
								0.335701		0.22457	0.780223
								0.575631		0.170075	0.382161
								0.028096		0.043329	0.084309
								0.493455		0.078133	0.103393
								0.205742		1.19518	0.438657
								0.059548		0.003623	0.063889
								0.118557		0.154268	0.078088
								0.045418		0.062335	0.522837
								0.082039		0.035246	0.213524
								0.099986		0.090714	0.389215
								0.162975		0.42944	0.235516
								0.150814		0.111754	0.190425
								0.281439		0.167015	0.052511
								0.029327		0.013895	0.045212
								0.001557		0.134179	0.324341
								0.003519		0.024727	0.247856
										0.065517	0.913902
										0.111534	0.160953
										0.269596	0.415386
										0.082189	0.10813
										0.058275	0.807147
										0.666562	0.195131
										0.032686	1.46947
										0.011899	0.037259
										0.252527	0.139487
										0.2035	0.094994
										0.136406	0.056568
										0.008937	0.397822
										0.174351	0.753962
										0.172149	1.34122
										0.316581	0.162428
										0.29234	0.164968
										0.127467	0.02659
										0.450316	0.763105
										0.356917	0.352903
										0.172433	0.288864
										0.130456	0.099243
										0.038349	0.029061
										0.164369	0.017128
										0.198377	0.061153
										0.111402	0.259657
										0.067176	0.061054
										0.169452	0.156075
										0.030041	0.057933
										0.79203	0.079391
										0.029914	0.003755
										1.18317	0.03613
										0.119011	0.013585
										0.076274	0.029572
										0.355351	0.461906
										0.534371	0.375314
										0.269057	0.013
										0.178507	0.61407
										0.147059	0.121984
										0.020735	0.055829
										0.023446	1.23212
										0.088368	0.427566
										0.017404	0.081487
										0.021511	0.133297
										0.025633	0.645248
										0.018795	0.11346
										0.012671	0.01369
										0.060831	0.365724
										0.022026	0.071821
										0.016109	0.089462
										0.047858	0.147995
										0.000934	0.161876
										0.003471	0.011031
											0.402123
											0.182074
											0.218227
											0.021514
											0.021228
											0.099297
											0.100169
											0.468113

## Sheet: Ext. Data Fig. 2i
transients per 30 sec
1st-3rd order				>3rd order
WT		AD		WT		AD
soma	process	soma	process	soma	process	soma	process
9	3	0	14	7	18	8	14
0	15	4	0	4	3	7	9
0	2	6	14	5	11	3	8
0	0	5	7	1	16	7	7
2	0	9	10	4	8	9	10
0	0	7	7	2	6	13	20
2	14	1	19	1	0	13	13
0	4	14	10	2	7	12	11
	0	9	11	0	16	1	11
		4	9	1	17	11	12
		8	18	4	16	3	8
				2	13	4	15
				11	13	6	2
				0	5	10	11
				0	10		16
				0

## Sheet: Ext. Data Fig. 2j
transients per 30 sec
soma				process
WT		AD		WT		AD
1st-3rd	>3rd	1st-3rd	>3rd	1st-3rd	>3rd	1st-3rd	>3rd
9	7	0	8	3	18	14	14
0	4	4	7	15	3	0	9
0	5	6	3	2	11	14	8
0	1	5	7	0	16	7	7
2	4	9	9	0	8	10	10
0	2	7	13	0	6	7	20
2	1	1	13	14	0	19	13
0	2	14	12	4	7	10	11
	0	9	1	0	16	11	11
	1	4	11		17	9	12
	4	8	3		16	18	8
	2		4		13		15
	11		6		13		2
	0		10		5		11
	0				10		16
	0
