# Supplementary material for: Inhibiting Ca2+ channels in Alzheimer’s disease model mice relaxes pericytes, improves cerebral blood flow and reduces immune cell stalling and hypoxia
Source: Nat Neurosci. 2024 Sep 18;27(11):2086–100. doi: 10.1038/s41593-024-01753-w (PMC11537984; doi:10.1038/s41593-024-01753-w)
Supplement: Supplementary file 22 — Statistical Source Data. [file 41593_2024_1753_MOESM22_ESM.xlsx]

## Sheet: Ext. Data Fig. 4a
Bar graph: (left)				Bar graph: (right)
shortest mean capillary length between PA and AV (µm)	>3rd order length	1st-3rd order length		total capillary length per stack (255 x 255 x 146 µm)	>3rd order length	1st-3rd order length
WT	272.575	165.695		WT	6754.16	622.691
AD	188.252	200.354		AD	6586.89	567.079

## Sheet: Ext. Data Fig. 4b
[Ca2+]i (F/FBaseline)
Time (sec)	0th	2nd	3rd	4th	8th
0.5	0.97281	1.05767	0.948395	1.0628	0.975505
1	0.964718	0.897312	0.909249	0.921691	0.94381
1.5	0.956714	1.04769	0.909812	0.958632	0.972181
2	0.954787	1.06887	0.919646	0.878037	0.958806
2.5	0.971178	1.122	0.955976	0.866508	0.988231
3	0.967802	1.04191	0.93716	0.93291	0.960491
3.5	0.964398	1.10214	0.914733	0.987603	1.04731
4	0.975404	0.979879	0.944266	0.945309	0.963283
4.5	0.964527	1.03419	0.976193	1.09744	1.03305
5	0.964066	0.921949	1.01991	1.12698	1.01602
5.5	0.978064	1.0104	1.10707	1.11584	1.02955
6	0.978928	0.974136	1.01884	0.983942	0.929851
6.5	0.985955	1.32348	0.929817	0.912583	1.05549
7	0.994371	0.976343	1.0688	0.93847	1.00278
7.5	1.00489	0.955561	1.02932	0.970403	1.03179
8	1.0098	0.882265	1.01371	0.978675	1.0018
8.5	1.01006	0.874479	0.95906	0.912956	0.986123
9	0.995388	1.04446	0.949366	0.884717	1.08908
9.5	1.00409	0.932789	0.910598	0.947361	1.02363
10	0.984922	0.962546	1.03757	0.967579	1.04099
10.5	0.973378	0.970192	0.870661	0.968463	1.0109
11	1.00441	1.01327	1.05308	0.951677	1.02172
11.5	1.00777	0.93789	0.966544	0.968135	1.03155
12	1.00185	1.07682	0.940757	1.04682	1.02767
12.5	1.00339	1.05654	0.946326	0.970922	0.989018
13	1.0171	1.00202	1.06277	0.942866	0.9449
13.5	1.01064	0.967174	1.03058	0.923739	1.03518
14	1.00037	0.952109	0.992716	0.953858	1.02254
14.5	0.999993	0.986072	1.03593	0.9863	1.02167
15	1.00047	0.90176	0.988317	0.967954	1.05041
15.5	1.01716	0.94051	1.05222	1.00888	1.00076
16	0.998201	0.964291	0.998865	1.04632	1.04382
16.5	1.02085	1.09287	0.985997	1.03313	1.02867
17	1.00809	0.855234	1.04935	1.0914	0.947785
17.5	1.00192	1.00889	1.23078	0.986169	0.969311
18	1.01244	1.10746	1.07832	0.949308	1.03627
18.5	0.998234	0.968308	0.915343	0.912051	1.05562
19	0.99746	1.11247	1.04146	0.975525	1.05522
19.5	1.00311	0.925365	1.00116	0.998464	1.02385
20	1.01303	0.955186	1.03798	0.996832	0.967539
20.5	1.01695	0.93577	0.986264	0.997095	1.01018
21	1.01051	0.929947	0.934272	1.03897	1.06122
21.5	1.02091	1.03036	0.917575	1.02346	1.0341
22	1.00402	0.862168	1.18331	1.02581	1.00731
22.5	1.018	0.893183	0.962853	1.02818	1.03041
23	1.00699	1.01968	1.05524	1.09194	0.925904
23.5	1.00747	1.01614	0.969236	1.03315	0.91607
24	0.998929	1.09747	1.01812	1.0352	0.996402
24.5	1.00178	0.996602	0.983558	1.02449	1.02912
25	1.02328	1.07014	1.01615	1.01814	0.915788
25.5	1.01803	1.07914	1.14748	1.21047	0.972567
26	1.01687	0.998963	0.95327	1.08758	0.981583
26.5	1.0233	1.02663	0.916786	1.01547	0.987807
27	1.01381	1.02562	1.08908	1.02778	0.975568
27.5	1.02329	0.92481	0.997665	1.09794	1.0192
28	1.03629	1.02677	1.04321	1.08695	0.937432
28.5	1.02348	0.974288	1.08166	1.00843	1.02185
29	1.01464	1.03983	0.98611	0.99639	0.951552
29.5	1.01145	1.03882	1.0617	1.01121	0.961292
30	1.01726	1.00916	0.957799	1.0721	0.930489
30.5
31
31.5
32	0.979077	0.733866	1.80448	3.15131	3.03088
32.5	0.961216	0.932275	1.68578	3.14201	3.18311
33	0.954391	0.99158	1.62344	3.09784	3.06523
33.5	0.942483	0.766969	1.63269	2.67955	2.7657
34	0.963302	0.895794	1.57791	2.5447	2.78976
34.5	0.944174	0.864061	1.71109	2.89754	2.4158
35	0.946073	0.871559	1.66484	2.66719	2.58146
35.5	0.953378	0.738397	1.44804	2.77077	2.6152
36	0.967309	1.00564	1.62341	2.94963	2.90101
36.5	0.936961	0.921385	1.7017	2.39177	3.71397
37	0.943096	0.949239	1.69926	2.37555	3.59979
37.5	0.946182	0.83105	1.75886	2.37952	2.4225
38	0.938223	1.03206	1.69321	2.43316	2.19493
38.5	0.924671	0.862279	1.50019	2.75851	2.20597
39	0.925249	0.93988	1.57474	2.60469	2.25749
39.5	0.933024	0.839419	1.51882	2.61401	2.41104
40	0.944939	1.12284	1.71322	2.5902	2.889
40.5	0.948049	0.997597	1.60727	2.35577	2.56957
41	0.942315	0.77624	1.72602	2.3901	3.03131
41.5	0.952316	0.817512	1.66079	2.15239	2.76774
42	0.936518	1.00439	1.63151	2.03409	2.5783
42.5	0.952305	0.970336	1.77801	2.13996	2.8663
43	0.946698	0.989997	1.44714	2.32381	2.62873
43.5	0.933078	0.912952	1.4216	2.47515	2.95086
44	0.94933	0.886726	1.50841	2.43385	3.05534
44.5	0.929641	1.00578	1.44614	2.5359	2.6481
45	0.935636	0.748108	1.53494	2.5857	2.69961
45.5	0.917319	0.835882	1.46645	2.77873	1.95527
46	0.935513	0.976403	1.55865	2.45878	1.7374
46.5	0.933643	0.845792	1.54329	2.29943	2.35831
47	0.92691	0.867305	1.44005	2.50338	2.14626
47.5	0.917076	1.04287	1.51019	2.32768	2.43385
48	0.93049	1.08287	1.47145	2.74169	2.25745
48.5	0.93918	0.946726	1.46226	2.34369	2.33598
49	0.933383	0.956955	1.39128	2.02142	2.36407
49.5	0.930635	0.932595	1.49793	2.32615	1.75773
50	0.92564	0.992103	1.37912	2.36267	1.68948
50.5	0.942851	0.994089	1.4869	2.29573	2.23835
51	0.898942	0.980435	1.4452	2.23992	2.01801
51.5	0.933043	1.03331	1.45126	2.09382	2.30655
52	0.911686	1.06351	1.35171	2.18966	1.97794
52.5	0.923073	1.02651	1.41132	2.35009	1.92594
53	0.934236	1.01768	1.34656	3.00207	2.3031
53.5	0.93968	1.07114	1.64695	2.1363	2.25778
54	0.915129	1.04516	1.53659	2.0428	1.8297
54.5	0.923513	1.05545	1.29801	2.30228	1.69204
55	0.928078	0.941667	1.19002	2.1279	1.63856
55.5	0.935474	1.06171	1.48759	2.32687	1.54811
56	0.944302	0.999657	1.30122	2.16041	1.80109
56.5	0.927065	1.03529	1.30885	2.20796	1.51986
57	0.903826	0.975344	1.34662	2.21376	1.53911
57.5	0.934409	1.01045	1.36692	1.99765	1.48372
58	0.923447	0.891165	1.34028	2.06528	1.52625
58.5	0.927453	1.22528	1.29331	2.0689	1.91493
59	0.91349	0.883574	1.27202	1.86287	2.06162
59.5	0.914768	1.02065	1.33746	1.77218	1.7055
60	0.93455	1.09034	1.27845	2.07728	1.50049

## Sheet: Ext. Data Fig. 4c
SMC [Ca2+]i (F/FBaseline) outer diameter (d/dbaseline)
	[Ca2+]i		diameter
time (sec)	mean	sem	mean	sem
-31.5	0.968721	0.0119125	1.02653	0.00847141
-31	0.977392	0.0128357	1.00847	0.00570959
-30.5	0.998848	0.010274	1.00463	0.00744834
-30	1.00741	0.0111369	0.995956	0.00846627
-29.5	1.01204	0.0163489	1.01297	0.00405332
-29	0.982902	0.00765236	1.00963	0.00663461
-28.5	0.976518	0.0147066	1.01523	0.00614374
-28	1.00827	0.0154986	1.0066	0.00705558
-27.5	1.00521	0.0111188	1.01171	0.00734142
-27	0.995581	0.0130443	1.00359	0.00514782
-26.5	1.00186	0.0111556	1.00984	0.00436563
-26	1.00576	0.00842317	1.00744	0.00423192
-25.5	0.996114	0.0111509	1.01453	0.00563786
-25	1.00598	0.0090395	1.008	0.00613851
-24.5	1.0178	0.0143168	0.995085	0.00781612
-24	0.998727	0.0107418	0.996244	0.00566981
-23.5	0.9756	0.0105252	1.00346	0.00447446
-23	1.00103	0.0112695	0.986545	0.0127087
-22.5	1.00951	0.00894456	0.995653	0.0054835
-22	1.02561	0.0144431	1.00703	0.00518326
-21.5	0.997816	0.00755767	1.00273	0.00859857
-21	1.00236	0.012022	0.995827	0.00604761
-20.5	0.99292	0.01121	1.00531	0.00703273
-20	1.01225	0.0143534	1.00542	0.00724675
-19.5	1.00088	0.0118779	1.01256	0.00776874
-19	0.998602	0.00800921	0.983915	0.00402674
-18.5	0.990087	0.00779414	1.01204	0.006684
-18	1.01734	0.0123298	0.999329	0.00657321
-17.5	1.00864	0.00897281	1.00024	0.00271551
-17	1.00166	0.0116334	1.00416	0.00585226
-16.5	1.00822	0.0140431	1.00417	0.00428313
-16	0.987661	0.0139492	0.997556	0.00622202
-15.5	0.979874	0.0106229	1.00565	0.00597335
-15	1.00601	0.0102741	0.997019	0.00480559
-14.5	0.989512	0.0092547	0.987378	0.0079248
-14	0.987259	0.0156251	0.976482	0.00756368
-13.5	1.009	0.0126919	0.996248	0.011355
-13	1.00963	0.0184898	0.995116	0.00862712
-12.5	1.01541	0.0128176	0.998068	0.00973721
-12	0.99159	0.00844014	0.986852	0.00905624
-11.5	1.01185	0.0113768	0.986257	0.0103788
-11	0.984568	0.00627073	0.992204	0.00682538
-10.5	1.0117	0.0138731	0.996795	0.00707583
-10	1.00575	0.01236	0.994729	0.008596
-9.5	1.0064	0.0131695	0.991852	0.00726597
-9	0.998066	0.0215688	0.987454	0.0070484
-8.5	1.01236	0.0116238	0.991714	0.00576978
-8	0.98994	0.0172677	0.987724	0.0115788
-7.5	0.982976	0.0141958	0.988712	0.00549854
-7	1.02535	0.0168164	0.998052	0.00515732
-6.5	0.99978	0.0181233	0.999604	0.00889355
-6	1.02081	0.0152406	1.00822	0.00453422
-5.5	0.997052	0.00801268	0.99619	0.00525444
-5	0.994331	0.0100513	0.999271	0.0082095
-4.5	0.982663	0.0165582	0.992243	0.00671875
-4	1.00332	0.0162739	1.0085	0.00793295
-3.5	0.993208	0.0130868	1.00039	0.00378753
-3	1.00659	0.0176497	0.993272	0.00544826
-2.5	0.993569	0.0122823	1.00496	0.00723281
-2	1.00214	0.0125409	0.996659	0.00714796
-1.5
-1
-0.5
0	0.958137	0.0529158	1.04102	0.0538786
0.5	0.985958	0.0645658	1.02578	0.0591689
1	0.962933	0.0494292	1.03753	0.0526068
1.5	0.970313	0.0559125	1.03552	0.0569512
2	0.974746	0.0552603	1.03811	0.0530344
2.5	0.975161	0.0520913	1.03147	0.0619068
3	1.01073	0.0651744	1.04201	0.0627884
3.5	0.993068	0.0551853	1.04636	0.0593143
4	0.966795	0.0490286	1.04629	0.0633223
4.5	0.971695	0.0428381	1.03853	0.0606439
5	0.994904	0.0518269	1.04005	0.0600842
5.5	0.997887	0.0457631	1.03913	0.0640126
6	0.99182	0.0399351	1.04543	0.0625751
6.5	0.986557	0.0395848	1.05665	0.0599867
7	1.01561	0.056716	1.0515	0.0677254
7.5	1.00032	0.0496695	1.04706	0.0701219
8	0.989364	0.0418015	1.03678	0.0655455
8.5	0.985271	0.0375203	1.04372	0.063878
9	1.00758	0.0517639	1.04876	0.0639016
9.5	1.0181	0.047105	1.04881	0.0644177
10	1.03859	0.0478751	1.03544	0.0685472
10.5	0.995282	0.0374275	1.03514	0.0621273
11	1.00623	0.0434271	1.05407	0.0623574
11.5	0.997923	0.0352215	1.02779	0.0674251
12	0.982558	0.0447075	1.04693	0.0588744
12.5	0.971127	0.0318303	1.05161	0.0621373
13	0.991805	0.0372952	1.04224	0.0645319
13.5	1.00956	0.0398161	1.05565	0.059754
14	0.965054	0.043128	1.05063	0.0610075
14.5	1.01111	0.054129	1.05859	0.069795
15	0.995941	0.0535132	1.05212	0.0714956
15.5	1.01465	0.0466608	1.05175	0.0718849
16	1.00345	0.0492265	1.05721	0.0766842
16.5	1.02681	0.052298	1.05426	0.0781232
17	1.0034	0.0443977	1.05042	0.0771362
17.5	1.02257	0.0503227	1.05861	0.0774577
18	1.02794	0.0517893	1.07561	0.0758876
18.5	1.00425	0.0401322	1.05737	0.07582
19	1.00767	0.0490091	1.05685	0.0772871
19.5	1.00115	0.0408873	1.06386	0.0729841
20	1.01167	0.0510812	1.06768	0.0768909
20.5	1.01732	0.0428591	1.06041	0.0737661
21	1.03079	0.043879	1.06488	0.0733549
21.5	1.02673	0.052364	1.05757	0.0729702
22	1.03164	0.0517845	1.0634	0.0793063
22.5	1.03133	0.0450807	1.03283	0.0746876
23	1.02622	0.0407608	1.04569	0.0720897
23.5	1.00074	0.0456937	1.04934	0.0717193
24	1.02308	0.0439253	1.05037	0.0791636
24.5	1.00666	0.0508214	1.04636	0.0776892
25	1.02467	0.0541702	1.0621	0.0801329
25.5	0.99869	0.0426532	1.04938	0.080466
26	0.987783	0.0382059	1.06621	0.0798226
26.5	1.0099	0.0485807	1.07672	0.0774518
27	0.986784	0.0441054	1.06482	0.0792541
27.5	0.97959	0.0483636	1.0652	0.0816214
28	0.991922	0.0476126	1.07156	0.0832833

## Sheet: Ext. Data Fig. 4d
SMC [Ca2+]i (F/FBaseline) outer diameter (d/dbaseline)
	[Ca2+]i		diameter
time (sec)	mean	sem	mean	sem
-31.5	0.980194	0.0329831	1.02112	0.0145234
-31	0.956052	0.0285099	1.01379	0.00781131
-30.5	0.990431	0.024815	1.01605	0.0111436
-30	0.970577	0.0217038	1.01291	0.0112992
-29.5	1.01884	0.0184618	0.99229	0.00692516
-29	0.977665	0.0164671	0.993366	0.00927209
-28.5	0.984957	0.0265046	1.01153	0.00866503
-28	0.976621	0.0204815	1.01179	0.00863274
-27.5	0.989264	0.0156124	1.0002	0.00883756
-27	0.98291	0.0223813	1.00018	0.00834604
-26.5	0.996892	0.0287968	0.993522	0.0134081
-26	1.00497	0.0147729	0.978935	0.0151453
-25.5	1.05472	0.0413027	0.983273	0.0117283
-25	1.01423	0.00832228	0.983338	0.0147712
-24.5	1.02107	0.0239008	0.983763	0.0138668
-24	1.0054	0.0228141	0.967579	0.0172387
-23.5	0.995873	0.0191079	0.994714	0.0119925
-23	1.01513	0.0115159	0.992694	0.0131662
-22.5	0.990771	0.0244662	0.989523	0.0128439
-22	1.0181	0.0267302	1.0083	0.014405
-21.5	1.00607	0.0181125	1.00263	0.0174561
-21	0.995396	0.017699	1.00616	0.0152376
-20.5	0.99393	0.0202486	0.995399	0.00974637
-20	0.992522	0.0191374	0.989537	0.0106287
-19.5	1.03066	0.0178492	0.989567	0.0125323
-19	1.00043	0.013247	0.993838	0.00975374
-18.5	1.00034	0.0142415	0.98639	0.00855051
-18	0.998519	0.0168453	0.99245	0.0114742
-17.5	1.0019	0.009108	0.984299	0.010559
-17	0.953459	0.0184269	0.985619	0.0112427
-16.5	0.963996	0.0146795	1.00585	0.00756568
-16	0.985568	0.0163444	1.00171	0.0116122
-15.5	1.01528	0.0185291	1.02232	0.00994696
-15	0.986446	0.0227493	1.00047	0.00966502
-14.5	0.980428	0.0124025	1.00647	0.00721555
-14	1.00208	0.0219007	0.998378	0.00914781
-13.5	1.01333	0.0183006	0.989091	0.0113931
-13	1.01096	0.0231752	0.995055	0.00536801
-12.5	0.981485	0.0182795	0.995294	0.0111592
-12	0.964717	0.0170954	1.00651	0.0134644
-11.5	0.961058	0.0183215	1.01167	0.0169872
-11	0.977695	0.0117213	1.01569	0.0115404
-10.5	0.996093	0.0109001	1.01654	0.00927267
-10	0.989691	0.0222055	1.01994	0.00893486
-9.5	1.00023	0.0289435	1.00366	0.00810602
-9	1.03388	0.0165	1.00433	0.0074424
-8.5	1.00769	0.0239079	1.00122	0.011793
-8	1.01284	0.0157515	1.01217	0.0128039
-7.5	0.995127	0.0147512	1.00248	0.00944595
-7	1.02723	0.0208606	1.012	0.0116855
-6.5	1.04443	0.0159156	1.00069	0.00874067
-6	1.02022	0.0129701	0.995035	0.012046
-5.5	1.02136	0.0123597	0.995889	0.0130444
-5	1.01051	0.0206938	0.997099	0.0137411
-4.5	1.03194	0.0262089	1.01409	0.0123981
-4	1.00797	0.0145729	1.01392	0.0150863
-3.5	1.01142	0.0269087	0.993878	0.0112012
-3	1.00875	0.0239783	0.989265	0.013156
-2.5	1.0165	0.0157885	0.999517	0.00774327
-2	1.00318	0.0283044	1.005	0.00753113
-1.5
-1
-0.5
0	0.910664	0.0663336	1.06471	0.050116
0.5	0.929094	0.0569196	1.06753	0.0507875
1	0.954771	0.0620091	1.08719	0.0556016
1.5	0.92804	0.0705668	1.07569	0.0544761
2	0.947474	0.0709463	1.0716	0.0533873
2.5	0.934644	0.0614131	1.0874	0.0537744
3	0.932449	0.067055	1.07704	0.0526845
3.5	0.946415	0.0682971	1.08928	0.0563546
4	0.956422	0.057673	1.07534	0.0557961
4.5	0.961095	0.0723598	1.06799	0.0530962
5	0.947979	0.0620354	1.08499	0.0608234
5.5	0.940512	0.0541504	1.07392	0.0530007
6	0.983606	0.0633474	1.06796	0.0538351
6.5	0.941936	0.0585596	1.06956	0.0481054
7	0.971531	0.0596805	1.05515	0.0458329
7.5	0.937715	0.056343	1.06521	0.0473366
8	1.00372	0.0509224	1.04461	0.0461456
8.5	0.988131	0.0529867	1.04681	0.0401136
9	0.950991	0.0566412	1.04288	0.0473735
9.5	0.961065	0.0554984	1.04843	0.0480457
10	0.993004	0.0570596	1.04105	0.0487144
10.5	1.00498	0.0477492	1.03923	0.0498714
11	0.986235	0.058153	1.05538	0.0495069
11.5	0.962329	0.050003	1.05673	0.0537115
12	0.959635	0.0651708	1.05363	0.0489628
12.5	0.989132	0.0495267	1.0646	0.0503139
13	0.948608	0.0596583	1.06152	0.0511308
13.5	0.965858	0.0586694	1.04235	0.0454562
14	0.976344	0.0509214	1.06224	0.0494021
14.5	0.958677	0.0580997	1.05123	0.042945
15	0.945312	0.0476157	1.04314	0.0432173
15.5	0.979927	0.0497389	1.05984	0.0513422
16	0.985499	0.0504678	1.04293	0.0482105
16.5	0.955593	0.0540596	1.03835	0.0456711
17	0.946593	0.0542397	1.02986	0.0486644
17.5	0.967572	0.0518625	1.03528	0.0524453
18	0.9442	0.0512796	1.0313	0.0437992
18.5	0.979271	0.0512087	1.02812	0.0404848
19	1.00369	0.049007	1.03201	0.0388795
19.5	0.984882	0.0455728	1.02233	0.0395877
20	0.989037	0.0668193	1.02975	0.042554
20.5	0.986155	0.0556282	1.03469	0.0397923
21	0.973055	0.0541782	1.03149	0.0460242
21.5	0.977661	0.0481158	1.02719	0.0419299
22	0.966976	0.0439279	1.02889	0.0418876
22.5	0.942514	0.0468197	1.0231	0.0399177
23	0.942098	0.0409595	1.03544	0.041302
23.5	0.958406	0.0501652	1.0383	0.0368281
24	0.969795	0.0507758	1.04904	0.0383436
24.5	0.966265	0.05595	1.03035	0.0347306
25	0.950982	0.0519893	1.03983	0.0412005
25.5	0.999646	0.0621508	1.02745	0.0342757
26	0.964655	0.0658255	1.03054	0.0419463
26.5	0.98518	0.0709978	1.03634	0.0375421
27	0.987461	0.0642332	1.02479	0.0425863
27.5	0.984614	0.0712146	1.02677	0.0436746
28	0.993844	0.0666369	1.03592	0.0425063
