# Supplementary material for: Inhibiting Ca2+ channels in Alzheimer’s disease model mice relaxes pericytes, improves cerebral blood flow and reduces immune cell stalling and hypoxia
Source: Nat Neurosci. 2024 Sep 18;27(11):2086–100. doi: 10.1038/s41593-024-01753-w (PMC11537984; doi:10.1038/s41593-024-01753-w)
Supplement: Supplementary file 23 — Statistical Source Data. [file 41593_2024_1753_MOESM23_ESM.xlsx]

## Sheet: Ext. Data Fig. 5b
DHE fluorescence F with DHE/F no DHE
IB4 labeled PC soma		capillaries w/o PC soma		extra-vascular IB-4 (-) cells
WT	AD	WT	AD	WT	AD
79.2287	25.5614	6.54289	16.7858	5.07062	3.76525
91.1472	51.7646	5.08896	30.1447	77.968	4.7909
15.8811	17.1612	6.72278	1.21907	11.1465	4.91878
24.0747	1.12709	2.98025	1.30709	6.6008	4.96886
5.15461	39.9202	5.29319	1.00111	18.1406	8.72888
9.85793	1.29419	2.43156	1.64478	5.16762	3.0439
16.3843	29.9007	4.82049	1.07619	11.394	3.72558
1.73841	15.4682	2.39643	3.13442	11.7027	4.16684
70.6904	26.723	1.82601	18.4015	9.07718	2.14759
4.29353	130.204	3.71292	3.15981	6.04292	70.1234
16.4574	23.9626	2.12592	2.03408	7.06648	6.75075
8.55173	34.0758	1.33093	2.00553	6.21308	7.80765
13.3598	25.877	3.50494	1.98733	6.34506	4.04852
10.7767	26.6746	2.40557	1.86562	8.82508	6.08221
7.48273	14.5881	10.2091	6.21693	5.99612	5.99987
7.15133	1.24085	2.36889	14.5328	7.06014	6.06934
1.69284	35.4606	89.4253	1.76508	4.65539	6.26943
122.136	1.47898	5.45705	2.36734	6.93782	6.12363
117.014	31.7135	6.67807	3.39338	9.32826	7.10009
6.09859	39.9897	2.54948	1.16381	8.36665	22.7527
1.88724	50.6591	6.48938	11.4846	9.65392	10.2605
4.61875	1.24209	5.58912	1.80098	9.07225	29.9332
37.9768	62.356	8.3533		13.8563	34.1074
4.4809	4.031			3.68633	15.7507
11.8339	0.921196			11.9968	17.3265
6.9962	86.7184			4.40411	60.852
	8.95903			8.06169	12.9309
	66.3815			20.0296	33.0184

## Sheet: Ext. Data Fig. 5c
MitoSOX fluorescence Fwith mitoSOX/Fno mitoSOX
µglia/PVMs		pericytes
WT	AD	WT	AD
2.68081	1.06061	0.989873	1.34201
1.48483	1.7289	28.7383	2.19578
2.48677	2.07939	9.05957	7.41168
3.22121	2.41832	3.10917	0.866453
1.24289	1.63272	29.5434	0.792768
3.62293	1.76646	2.99598	6.41892
0.853148	1.27607	2.05821	4.94591
0.677508	1.61158	1.6665	0.769055
1.35822	0.829561	7.06757	5.33379
0.649708	1.05608	5.59941	1.53627
1.64181	1.50705	13.054	12.2217
1.28066	2.07427	2.84337	2.93564
2.18047	2.87207	18.9919	3.68903
0.997966	6.29804	3.2863	16.4174
0.44144	2.03274	1.73978	0.793007
3.41455	3.70473	1.94038	0.837541
2.67484	2.65019	1.48247	13.1638
1.01361	1.16722	1.91054	17.3281
1.66901	1.47996	7.82185	21.0199
1.30359	1.19282	1.25187	0.948291
2.51152	3.54342	3.99268	0.907332
2.93087	1.96048		4.10231
2.63809	1.4955		1.00918
	3.08819		3.02799
	1.95839		0.66167
			9.01086
			0.950145

## Sheet: Ext. Data Fig. 5d
capillary perfusion units	AD cortex in vivo
Time (min)	mean	sem
-10	0.963687	0.00763237
-8	0.968382	0.00780956
-6	1.01544	0.00760974
-4	1.05946	0.0183553
-2	0.997834	0.00568259
0	0.995197	0.00420887
2	1.04887	0.0145955
4	1.02589	0.020922
6	0.980201	0.0161261
8	1.02605	0.0180823
10	1.02595	0.0125886
12	1.00643	0.0137134
14	1.02249	0.0131497
16	1.01373	0.0120004
18	1.00323	0.0137435
20	1.0252	0.0159364

## Sheet: Ext. Data Fig. 5g
% of Iba1 cells with NG2
WT mature	AD mature	AD old
0	1.5674	10.9434

## Sheet: Ext. Data Fig. 5h
% of Iba1+ NG2+ cells with P2Y12R per stack
100
100
100
100
80
100
100
100
83.3333
80

## Sheet: Ext. Data Fig. 5i
% of Iba1+ NG2+ cells at Ab plaques
100
100
100
100
71.4286
100
100
100
100
100
100
100

## Sheet: Ext. Data Fig. 5j
	NG2+ microglia (per 320 x 320 x 10 µm stack)
	age (days)	WT cx	AD cx	AD cb	WT cb
WT	127	0			0
WT	291	0			0
WT	292	0			0
WT	224	0			0
WT	150	0
WT	365	0
WT	122	0
WT	123	0
WT	361	0			0
AD	250		2	0
AD	141		0.25	0
AD	125		0.5	0
AD	211		2	0
AD	290		3	0.5
AD	364		5	0.5
AD	279		4.5	0.5
AD	279		3.33333	0.5
AD	280		5	0

## Sheet: Ext. Data Fig. 5k
CellROX fluorescence (Fwith CellROX/Fno CellROX)
Iba1+ cells at plaques		Iba1+ cells away from plaques		Iba1+ NG2+ cells at plaques
control	NAC	control	NAC	control	NAC
4.9155	0.892816	1.72618	1.17721	1.19692	1.17027
1.36118	2.11392	1.78994	0.952413	1.79735	1.04432
1.29595	0.875415	1.16207	0.965138	1.09995	1.01632
1.15452	0.965926	1.28571	1.03763	1.44455	1.02645
1.27467	0.913583	1.43092	0.98129	1.34818	1.07583
1.10446	1.42556	2.1232	0.818006	1.05336	1.12788
1.28249	1.2329	1.89403	0.976768	1.08426	0.975135
1.17837	1.06067	1.65735	0.957918	1.59316	1.42987
1.09967	0.947486	1.15514	0.830612	1.77017	1.23881
1.06275	0.898667	1.32514	0.658467	1.36721	1.82055
1.59374	1.01022	1.1251	1.08159	1.2459	1.80504
	0.935862	1.12082	1.27452	1.28591	1.0797
	1.86313	1.49558	1.26793	1.70919	1.47081
		1.38891	1.14401	1.1936	1.46535
		1.32976	1.14607	1.09139
		1.98383	1.24051	1.29022
		1.51508	1.10371	0.661382
		1.10021	2.25694	1.62777
		1.34265	1.83874
		1.04617	1.13897
			1.49017
			1.44456
			1.39476
