# Supplementary material for: Inhibiting Ca2+ channels in Alzheimer’s disease model mice relaxes pericytes, improves cerebral blood flow and reduces immune cell stalling and hypoxia
Source: Nat Neurosci. 2024 Sep 18;27(11):2086–100. doi: 10.1038/s41593-024-01753-w (PMC11537984; doi:10.1038/s41593-024-01753-w)
Supplement: Supplementary file 24 — Statistical Source Data. [file 41593_2024_1753_MOESM24_ESM.xlsx]

## Sheet: Ext. Data Fig. 6a
% microglia/PVM somata <10 μm from PC soma
all orders
WT	AD
4.54545	12.1212
5	9.83607
8.33333	17.2414
6.89655	17.3077
16	11.7647
8.57143	17.0732

## Sheet: Ext. Data Fig. 6b
Bar graph: (left)			Bar graph: (inset)
pericyte soma to microglia/PVM soma distance (μm)			pericyte soma to microglia/PVM soma distance (μm)
all orders			1st-3rd order		>3rd order
WT	AD		WT	AD	WT	AD
6.62	0		0	11.08	6.62	0
17.5	2.25		28.2	6.214	17.5	2.25
25.2	14.9		11.76	2.74	25.2	14.9
38.2	32.4		0	17.2	38.2	32.4
20.9	0		7.18	0	20.9	0
16	5.09		14.7484	9	16	5.09
19.5	0		30.4592	2.98	19.5	0
5.88	3.73		0	0	5.88	3.73
5.72	15		0	0	5.72	15
34.1	8.22		25.2	10.0016	34.1	8.22
29.6	9.79		7.61	13.3375	29.6	9.79
0	0		9.42	0	0	0
10	9.46		0	7.6503	10	9.46
28.7	11.6		16.2	9.0647	28.7	11.6
18.5	12.7		19.9	1.3232	18.5	12.7
4.11	2.8		23.6721	6.2647	4.11	2.8
0	0		10.2214	0	0	0
17.3	0		0.6351	0	17.3	0
0	5.97		13.2706	0	0	5.97
14.2	26		12.6533		14.2	26
16.1	7.4				16.1	7.4
0	9.59				0	9.59
0	28.3				0	28.3
16.8	3.57				16.8	3.57
18.3	6.73				18.3	6.73
15.2	5.82				15.2	5.82
0	15.3				18.8	15.3
28.2	13.6				4.54	13.6
11.76	7.95				17.4	7.95
0	16.4				23.7	16.4
7.18	0				10.8	0
14.7484	2.28				15.7	2.28
30.4592	17.1				1.79	17.1
0	0				0	0
0	0				17.3	0
25.2	0				15.5	0
7.61	0				9.18	0
9.42	0				10	0
0	0				22.4	0
18.8	0				1	0
4.54	0				18	0
17.4	0					0
23.7	0					0
10.8	5.63					5.63
15.7	16.5					16.5
1.79	27.9					27.9
0
17.3	11.08
15.5	6.214
9.18	2.74
10	17.2
22.4	0
1	9
18	2.98
16.2	0
19.9	0
23.6721	10.0016
10.2214	13.3375
0.6351	0
13.2706	7.6503
12.6533	9.0647
	1.3232
	6.2647
	0
	0
	0

## Sheet: Ext. Data Fig. 6d
mean number of PVMs per capillary segment	1st order	2nd order	3rd order	4th order
WT	0.28	0.171429	0.105263	0.046512
AD	0.33	0.206897	0.071429	0.041667

## Sheet: Ext. Data Fig. 6e
closest immune cell
Pie chart: (upper)			Pie chart: (lower)
	WT			AD
% P2Y12R+ microglia	65		% P2Y12R+ microglia	79
% CD206+ PVM	35		% CD206+ PVM	21

## Sheet: Ext. Data Fig. 6f
bar graph (upper)			bar graph (lower)
pericyte soma to P2Y12R+ soma distance (μm)			pericyte soma to CD206+ soma distance (μm)
WT	AD		WT	AD
22.6547	1.7895		0	0
16.5	10.2427		5.5005	0.8891
3.0725	3.7435		0	0.8962
10.9363	12.2		0	0
3.1462	10.2		0	0
7.3467	3.5648		0	4.8846
8.5234	12.6544		0	0
0	6.9937		0.8165	0
22.9015	9.9135		0	0
13.0622	0		0	0
11.7361	1.0478		5.8324	1.3492
9.7701	8.996		13.8008	0
8.8368	16.802		10.344	0
22.4	9.4747		1.3532	0
13.8397	7.0886		0	0
9.0982	12.1515		2.2885	0
10.3459	8.9691		10.768	0
18.6	0.9116		3.722	0
2.508	14.8766		4.0146	8
13.2	14.8		0	1.5
13.791	12.0655		6.40312	0
11.7986	13.59		3.3214	0
4	17.0599		0	0
7.301	7.7095		9.2043	9.1133
5.3409	8.6478		7.2733	0
14.3	11.1723		0
15.2327	6.1897
6.6762	0
2	1.2751
13.1244	12.3905
19.4165	2.8173
15.22	2.9545
11.7345	5.4737
	4.2086
	25.4435
	4.4051
	0
