# Supplementary material for: Inhibiting Ca2+ channels in Alzheimer’s disease model mice relaxes pericytes, improves cerebral blood flow and reduces immune cell stalling and hypoxia
Source: Nat Neurosci. 2024 Sep 18;27(11):2086–100. doi: 10.1038/s41593-024-01753-w (PMC11537984; doi:10.1038/s41593-024-01753-w)
Supplement: Supplementary file 25 — Statistical Source Data. [file 41593_2024_1753_MOESM25_ESM.xlsx]

## Sheet: Ext. Data Fig. 7b
VCAM-1 fluorescence in CD31-expressing capillaries
WT+veh	AD+veh	AD+nim
5104.44	556.211	3197.26
8096.59	2728.84	1572.05
4141.76	1477.9	2904.25
3243.59	3118.16	3424.3
2250.41	1580.53	2289.84
2276.21	2463.05	673.654
5802.72	1062.81	683.203
3614.78	8225.95	3163.58
2078.66	5200.22	2898.89
4533.1	3064.89	6524.69
1975.15	3433.78	5481.69
1793.21	1892.04	4618.75
3474.27	2519.92	2129.79
2924.87	5520.74	2517.5
7426.07	1804.3	4159.4
8657.03	3280.96	8254.14
3636.04	2433.72	7525.74
8843.42	2495.36	810.078
2638.92	2207.83	1231.88
3664.65	2784.1	3285.44
3267.54	2171.35	2732.73
4987.49	677.172	4571.48
2484.82	2113.41	1594.39
1938.27	2347.91	1350.44
3267.8	1380.32	1363.83
1238.82	1407.97	1162.44
4455.35	2107.4	1779.82
2846.15	3900.77	6247.07
1802.88	3529.73
2934.25	9465.59
1935.6	3456.56
6878.39	3622.7
8873.51	7630.86
2918.3	10208
	4802.98
	2051.04
	2305.84
	2710.53
	2124.62
	2686
	1773.52
	1989.71

## Sheet: Ext. Data Fig. 7c
VCAM-1 fluorescence in CD31-expressing arterioles/venules
WT+veh	AD+veh	AD+nim
8967.87	2748.29	4082.68
3798.66	4822.34	4567.27
3323.39	6700.33	5626.33
2942.31	6126.27	9271.45
2384.62	12439.4	5998.28
2095	2720.28	7627.03
4787.9	4318.81	2887.26
8388.41	5163.44	6791.96
20997.3	6247.22	6012.44
4638.44	4141.82	5670.58
8417.31	3893.9	5509.58
8266.16	5170.8	3543.83
4440.88	8405.64	3416.32
9354.12	4125.88	6558.06
8564.57	6441.77	4931.73
4251.33	3427.03	2457.82
3782.95	5380.54	3599.81
20225.5	4774.92	13684.6
10189.8	4681.87	5469.52
8002.52	2047.7	9865.97
10513.5	6104.56	8871.71
4871.49	5630.42	8651.11
4876.66	5668.55	12052.2
2513	5207.27	6995.32
3780.95	4228.26	9124.46
3997.37	6086.89
7569.12	6567.94
11983.2	12985.4
5637.07	6224.78
3572.3	13676.3
	7675.15
	6983.66
	10960.3
	6788.82
	8733.77
	4637.65

## Sheet: Ext. Data Fig. 7e
ICAM-1 fluorescence in CD31-expressing capillaries
WT+veh	AD+veh	AD+nim
3093.44	6636.39	4735.72
1931.04	1100.52	5007.15
5706.32	1532.57	3582.75
3296.56	2603.09	3296.46
3206.11	4235.05	8739.95
2524.5	3821.75	4487.5
2643.87	3668.68	9910.08
2971.78	5136.45	8512.78
1607.5	3768.47	6133.73
3208.55	5679.17	8302.63
2118.25	9722.37	10145.1
6903.09	6678.94	6587.75
7758.54	6072.56	6022.85
6046.36	5873.83	14954.6
5854.29	5254.77	6935.74
5434.26	5962.56	3467.5
5884.62	6436.83	3831.57
7561.46	5190.61	4862.81
5614.61	7891.47	3293.84
5339.62	5541.48
3698.92	3584.68
10581.4	3731.53
4022.12	3665.48
4855.93	5106.94
4908.47	6129.76

## Sheet: Ext. Data Fig. 7f
ICAM-1 fluorescence in CD31-expressing arterioles/venules
WT+veh	AD+veh	AD+nim
3905.06	2559.5	2970.96
5262.05	3905.06	2480.55
3309.5	4697.62	3808.24
2451.73	1900.31	2800.45
3708.69	3904.38	11175.3
2450.18	4031.19	7512.35
3813.86	3909.78	4003.26
2345.08	5123.25	1834.67
3756.25	5285.82	5381.14
7835.23	5507.52	6633.23
8404.02	5514.4	8617.35
5062.37	5360.3	7642.42
6294.9	4302.66	4896.94
7741.44	5107.52	3173.78
7949.15	7140.92	3470
3821.28	7026.58	5330.6
	8523.41	3449.9
	3480.44
	5776.1
	5017.31
	4055.76

## Sheet: Ext. Data Fig. 7g
Bar graph: (upper)			Bar graph: (lower)
leukocytes per µl of blood			neutrophils per µl of blood
WT	AD		WT	AD
6871.13	9831.2		960.671	1225.6
9971.52	4939.14		1506.2	716.534
5516.56	7375.79		447.524	1084.37
9901.51	12350.3		1283.81	1060.06

## Sheet: Ext. Data Fig. 7h
% stalled neutrophils
distance from pericytes soma (µm)
<10 µm	10-25 µm	> 25 µm
51.8518	27.7778	20.3704

## Sheet: Ext. Data Fig. 7i
Bar graph: (left)			Bar graph: (right)
% perfusion			fraction of capillary segments with neutrophils per stack (246 x 246 x 10µm)
WT	AD		WT	AD
100	100		0.0136986	0
100	94.1452		0	0
100	92.4231		0.0535714	0.0833333
100	89.6602		0	0
100	81.5363		0	0
100	84.0358		0	0
100	50.485		0	0
79.1633	100		0	0
100	74.5543		0.02	0
100	100		0	0
100	100		0	0
100	100		0	0.03
	100		0.0185185	0
	100		0	0
	100		0	0
	100		0	0
	100		0	0
	100		0	0
	100		0	0
			0	0
			0.0192308	0.01
			0	0
			0	0.04
			0	0.0153846
			0	0
			0	0.08
			0	0.05
			0	0.05
			0	0
			0	0.0151515
			0.0652174	0.0476191
			0	0
			0	0
			0.0392157	0.025974
			0	0.0178571
			0	0.030303
			0	0
			0.0428571	0
			0	0
			0	0
			0	0
			0	0
			0	0.0135135
				0
				0
				0.0172414
				0
				0
				0
				0
				0.0196078
				0.0181818
				0
				0
				0.0181818

## Sheet: Ext. Data Fig. 7j
Main graph	normalised CBF (CBF90min anti-Ly6G +/- anti-F4/80 /CBFbaseline)							Bar graph inset	normalised CBF (CBF90min anti-Ly6G +/- anti-F4/80 /CBFbaseline)
									anti-Ly6G		anti-Ly6G + anti-F4/80
	WT	AD							WT	AD	WT	AD
	0.936951	1.15085							0.936951	1.15085	1.15112	1.31526
	0.844118	1.10565							0.844118	1.10565	1.26567	1.22099
	0.972278	1.19318							0.972278	1.19318	1.14248	1.19367
	0.992234	1.31526							0.992234		0.9194	1.31995
	1.15112	1.22099										1.02741
	1.26567	1.19367										1.10462
	1.14248	1.31995
	0.9194	1.02741
		1.10462
