# Supplementary material for: Inhibiting Ca2+ channels in Alzheimer’s disease model mice relaxes pericytes, improves cerebral blood flow and reduces immune cell stalling and hypoxia
Source: Nat Neurosci. 2024 Sep 18;27(11):2086–100. doi: 10.1038/s41593-024-01753-w (PMC11537984; doi:10.1038/s41593-024-01753-w)
Supplement: Supplementary file 26 — Statistical Source Data. [file 41593_2024_1753_MOESM26_ESM.xlsx]

## Sheet: Ext. Data Fig. 8a
Left panel						Bar graph
	daily drinking (ml/g)					ml/g/day
	AD+veh		AD+nim			veh	nim
Days treatment	mean	sem	mean	sem		0.235484	0.351685
1	0.236037	0.0098939	0.206633	0.022217		0.228602	0.22885
3	0.180513	0.0182979	0.193826	0.017285		0.144051	0.211111
6	0.235849	0.0369905	0.187896	0.0159929		0.171383	0.203889
8	0.227518	0.0281163	0.215831	0.0198911		0.171292	0.235722
10	0.189505	0.0167117	0.1871	0.0247596		0.156394	0.21186
14	0.175268	0.0134903	0.178254	0.0290719		0.153109	0.207326
17	0.198741	0.00796328	0.170954	0.0228294		0.185264	0.193784
21	0.18538	0.0209699	0.186826	0.0251912		0.145015	0.212017
26	0.172921	0.0140192	0.197663	0.0376147		0.144886	0.235278
30	0.202684	0.0255414	0.208405	0.0353227		0.151697	0.243728
33	0.151742	0.00261191	0.191952	0.0494459		0.147455	0.241398
41	0.188577	0.0199573	0.211446	0.0618524		0.153719	0.273298
46	0.172778	0.0108682	0.216874	0.0509372		0.152232	0.267811
						0.425455	0.224299
						0.255636	0.184416
						0.201456	0.176541
						0.236651	0.171903
						0.254866	0.19594
						0.202108	0.16234
						0.173016	0.149182
						0.21283	0.148125
						0.195704	0.161635
						0.187354	0.160049
						0.230882	0.173082
						0.156471	0.142506
						0.189166	0.149593
						0.176905	0.165937
						0.369674
						0.223874
						0.196031
						0.299514
						0.256395
						0.210012
						0.199678
						0.19813
						0.215422
						0.186522
						0.225473
						0.1513
						0.222845
						0.189196

## Sheet: Ext. Data Fig. 8b
mouse weight (grams)
WT+veh		AD+veh		AD+nim
d1	d46	d1	d46	d1	d46
32	34.2	30	33	29	30.6
23	24.3	27	26.3	30	31.2
30.5	30.3	19.5	19.6	21	21.9
29	32			21	23
20.7	20.6			23	29.8
20	19.9
19.6	23.2

## Sheet: Ext. Data Fig. 8c
Bar graph: (top)			Bar graph: (middle)			Bar graph: (bottom)
cortical area (a.u.)			hippocampal area (a.u.)			mean breaths per minute
AD+veh	AD+nim		AD+veh	AD+nim		AD+veh	AD+nim
1983	2087		422	455		170.875	160.85
1771	1837		404	500		169.408	173.787
1796	1960		446	482		161.333	183.306
1975	1963		410	401			168.696
1578	2041		419	453
1800	1791		433	506
	1885			405
	1707			400

## Sheet: Ext. Data Fig. 8d
area covered by Ab plaques (%)
Cortex				hippocampus
WT+veh	AD+veh	AD+nim		WT+veh	AD+veh	AD+nim
0.015299	12.3511	12.715		0.016	6.158	6.092
0.020157	14.2885	13.96		0.009	5.962	6.113
0.013287	13.8307	14.416		0.0141	5.942	5.585
0.013785	12.5232	13.7839		0.0078	6.235	5.811
0.010371	15.2763			0.0082	6.227	6.2574
					6.5942	5.9536
					5.9136	5.6354
					5.8947	5.8976
					6.0373
					5.8832

## Sheet: Ext. Data Fig. 8f
Bar graph: (left)					Bar graph: (right)
capillary lumen diameter (µm)					arteriole/artery lumen diameter (µm)
1st-3rd order		>3rd order			AD+veh	AD+nim
AD+veh	AD+nim	AD+veh	AD+nim		40.9589	30.8095
6.6334	9.7098	2.8521	7.4007		29.2944	28.122
2.9619	5.418	2.805	3.3571		17.2392	19.1232
5.4524	11.8114	2.4824	6.5975		19.1252	28.3995
8.5687	10.5628	3.2856	6.7122		9.0525	21.5869
7.6857	6.8312	3.0529	4.9415		12.9286	6.3367
5.3885	9.4439	5.4311	6.4287		11.8619	13.1931
9.202	10.9556	2.174	5.57		13.0104	22.4922
3.8574	7.3154	3.2108	4.6349		17.7437	30.5341
7.6996	5.8439	3.04	4.5107		12.0406	19.0464
3.1122	6.4075	2.0086	4.7935		18.3083	22.0646
8.7043	8.811	3.6666	6.1964		10.6407	9.3658
8.7606	10.6163	2.8449	5.8477		13.2225	21.7341
5.7618	6.4598	3.2068	4.8722		13.2127	40.1736
7.0513	9.6135	6.4648	3.6874		14.6824	12.4609
4.5377	5.2608	3.2565	4.1058		19.1006	7.8766
4.5377	9.0434	5.6665	5.2851		20.6108	6.2408
10.6511	3.5773	3.9709	3.2118		19.3091	29.9357
4.0504	7.3585	2.4017	5.0858		17.2218	43.8589
2.5829	15.6502	3.4231	3.1724		11.7197	22.7567
6.2148	11.9197	2.8314	4.9683			43.7173
4.8836	14.1384	4.0277	7.026			18.7959
4.7818	5.2472	1.921	5.2223			15.3093
4.5043	10.7688	3.212	5.9668
4.7564	11.7924	4.1097	2.7015
3.4123		3.5376	5.7405
4.0427		3.579	5.7044
3.7085		2.7944	4.8748
2.7147		4.8153	3.5242
2.9397		4.1265	3.8631
		3.998	3.983
		3.143	7.8761
		4.5748	6.0916
		3.8042	5.1385
		3.4186	5.1293
		4.0662	5.3129
		3.1622	9.1618
		3.8876	7.057
		2.91	6.9603
		1.5341	4.6544
		4.4165	5.4522
		3.6438	6.4625
		2.7601	3.8599
		3.4519	4.1371
		2.76	3.8029
		3.6267	4.769
		2.8702	5.4566
		5.5042	5.6634
		4.7013	3.6431
		4.4481	5.3197
		3.4409	3.2679
		1.8612	5.5834
		3.0773	2.4901
		2.9292	5.8525
		4.14	6.3307
		4.5632	5.1066
		4.5485	8.7365
		5.3366	5.2318
		3.9536	4.9477
		6.3269	3.499
		3.4272	5.0343
		4.5781	6.1975
		5.1954	4.2706
		5.7392	2.4536
		5.2838	4.5176
		4.3499	2.3023
		5.0066	6.5592
		6.178	5.3368
		3.8292	5.72
		3.0732	5.3199
		4.2394
		4.6224

## Sheet: Ext. Data Fig. 8g
stall duration per capillary segment (sec, 60 s acquisition at 2 Hz )
1st-3rd order		>3rd order
AD+veh	AD+nim	AD+veh	AD+nim
0	0	60	1
0	0	4	0
0	0	16	0
0	0	52	12.5
0	0	7	0
0	0	0	0
0	0	1	0
0	0	0	0
0	0	0	6.5
0	0	0	5.5
0	0	38.5	0
0	0	6	0
0	0	0	0
0	0	0	0
0	0	0	2
13	0	0	0
0	0	1	19.5
0		0	0
0		0	0
0		0	0
		0	0
		0	8.5
		20	0
		22.5	0
		0	0
		60	0
		0	0
		0	0
		0	0
		0	0
		0	0
		10.5	0
		0	0
		0	0
		0	0
		5.5	0
		0	0
		7.5	0
		60	0
		60	0
		32	0
		8	0
		0	0
		5.5	4.5
		11	0
			0
			0
			0
			0
			0
			6
			0
			0
			60
