# Supplementary material for: Inhibiting Ca2+ channels in Alzheimer’s disease model mice relaxes pericytes, improves cerebral blood flow and reduces immune cell stalling and hypoxia
Source: Nat Neurosci. 2024 Sep 18;27(11):2086–100. doi: 10.1038/s41593-024-01753-w (PMC11537984; doi:10.1038/s41593-024-01753-w)
Supplement: Supplementary file 27 — Statistical Source Data. [file 41593_2024_1753_MOESM27_ESM.xlsx]

## Sheet: Ext. Data Fig. 9b
Left panel										Bar graph
	FITC-dextran extravasation relative to time = 0 min									FITC-dextran extravasation at 8 min relative to time = 0 min
	WT mature		WT old		AD mature		AD old			mature		old
time (mins)	mean	sem	mean	sem	mean	sem	mean	sem		WT	AD	WT	AD
0	1	0	1	0	1	0	1	0		0.842387	1.9082	0.784253	3.1719
2	1.12284	0.019867	1.10149	0.0251149	1.13935	0.014712	1.15459	0.029119		1.01272	1.92803	0.731607	1.75243
4	1.25809	0.031977	1.11091	0.0378377	1.30655	0.028044	1.34594	0.058801		0.998114	1.7739	0.907059	1.40158
6	1.41029	0.063598	1.13603	0.0357094	1.45884	0.039121	1.5991	0.096665		0.890135	1.9634	0.964429	4.88818
8	1.604	0.090088	1.34275	0.05731	1.64213	0.058987	1.85653	0.157429		0.825856	1.95317	0.791977	1.27206
										0.999052	1.83639	0.825705	1.24887
										1.08738	1.77831	0.870622	2.0886
										1.31959	1.65101	0.847232	1.63096
										0.972584	1.9548	0.893154	2.64405
										0.88753	2.02397	0.784613	1.34861
										2.45346	1.37694	1.11783	2.20032
										2.75241	1.64367	0.976727	2.46373
										3.4035	1.60281	1.03072	2.354
										2.08216	1.27977	1.03669	2.34702
										2.96719	1.0807	1.04872	2.76448
										2.21478	1.46568	0.911578	2.45813
										2.07396	1.17061	1.19967	2.77399
										2.7285	1.39108	1.17858	1.89531
										2.44411	1.40066	1.075	1.47955
										2.00369	1.16048	1.6677	2.28355
										1.36365	2.15339	1.87038	1.17833
										1.22542	1.5664	1.98259	1.1289
										1.27958	1.66141	1.3917	1.17347
										0.944432	2.18685	1.6933	1.07823
										1.218	2.16756	1.97682	1.15753
										1.62031	2.51185	1.87528	1.09458
										1.1633	2.51525	1.90843	1.13273
										1.22568	2.42765	1.83632	1.0533
										0.917111	2.73838	1.56188	1.07815
										0.975511	2.41269	1.29049	1.15334
										1.64637	1.51615	1.95317
										1.61659	1.44937	1.56542
										1.6208	1.0011	1.82982
										3.4628	1.274	1.79018
										3.21525	1.3227	1.87681
										2.93105	1.29302	1.85677
										1.67016	1.08914	1.72005
										2.63195	1.4369	1.90998
										2.11137	1.18653	1.82067
										3.21882	1.48878	1.77146
										1.10413	1.22565	1.17407
										1.15073	1.3577	1.21595
										0.982587	1.53176	1.23693
										0.915887	1.441	1.20419
										1.17813	1.50454	1.17309
										1.04059	1.35238	1.19914
										1.10855	1.65605	1.23194
										1.02664	1.52341	1.19641
										1.08179	1.37976	1.19433
										0.88172	1.39156	1.18595
										1.16826
										3.99483
										1.18389
										0.998924
										1.22904
										1.18065
										1.23858
										1.08774
										1.29065
										1.17281
										1.34354
										1.35596
										1.39326
										1.55183
										1.66202
										1.53558
										2.05442
										1.80165
										2.01213
										1.53624

## Sheet: Ext. Data Fig. 9c
Left panel										Right Panel
	FITC-dextran extravasation relative to time = 0 min									FITC-dextran extravasation relative to time = 0 min
										WT mature	AD mature	WT old	AD old
	WT mature		WT old		AD mature		AD old			1.17115	0.967027	0.896731	1.27591
time (mins)	mean	sem	mean	sem	mean	sem	mean	sem		1.03427	1.06069	1.14323	1.19348
0	1	0	1	0	1	0	1	0		1.02674	1.06558	0.859315	1.09857
2	0.994408	0.009704	1.00193	0.011825	1.00457	0.010399	1.02571	0.014786		0.934959	1.0478	0.983388	1.42189
4	1.03365	0.017211	1.00223	0.0173956	1.03775	0.014482	1.04827	0.017351		1.08059	1.10677	1.06899	1.16026
6	1.05182	0.035755	1.01741	0.0152803	1.07004	0.017059	1.09584	0.021743		0.924114	0.92753	0.961999	0.931514
8	1.03675	0.03145	1.02324	0.0187328	1.11148	0.020262	1.13812	0.029674		1.11866	0.946785	0.580982	1.16577
										0.94478	1.12343	1.07395	1.05262
										0.755329	0.948361	0.908518	1.20938
										0.89191	1.1089	0.791472	1.07133
										1.04238	1.10705	1.09657	0.934448
										1.13195	1.16269	0.96238	0.91285
										0.978751	1.01849	0.980507	1.24983
										0.978602	1.06284	0.932936	1.00352
										1.0552	1.008	1.02777	1.031
										1.02357	0.982052	0.920704	0.911842
										0.95906	1.09484	1.15068	0.902752
										0.888588	0.982701	1.06687	0.922628
										1.01536	1.01914	0.961934	0.875068
										0.945253	1.0621	1.03049	1.01706
										0.926919	0.975395	1.00784	1.1702
										0.888609	1.54925	0.929764	1.22077
										0.930659	1.07956	0.73214	1.36035
										0.837408	1.01588	1.14026	1.31897
										1.01683	0.715121	0.981222	1.24477
										0.941378	0.924377	0.859564	1.3293
										0.947465	1.06123	0.992154	1.27283
										0.92949	0.993447	0.932465	1.30325
										0.832312	1.25507	1.3108	1.29855
										1.04888	1.179	1.2062	1.28284
										0.954896	1.43577	1.23732
										0.943321	1.28157	1.15715
										1.06915	1.13434	1.09123
										0.842422	1.225	0.965491
										1.19208	1.17337	0.984344
										1.05037	1.38857	0.995732
										0.811653	1.16801	0.886724
										1.067	1.27879	1.02052
										1.02145	1.10004	0.948699
										0.976549	1.27771	1.1046
										1.07735	1.08066	1.13153
										0.933612	1.26751	1.12291
										1.16115	1.20082	1.12446
										1.02616	1.12492	1.14937
										1.15952	1.00573	1.13401
										0.835377	1.11288	1.14937
										1.06879	1.19065	1.09741
										0.795101	1.25974	1.11063
										1.04135	1.1344	1.11155
										0.953383	1.18251	1.14724
										1.0387
										2.99791
										1.03766
										0.947641
										1.06402
										1.32926
										0.915335
										0.946768
										1.07713
										1.02284
										1.22611
										1.2056
										1.25608
										0.9764
										1.0231
										1.04878
										1.12855
										1.10162
										1.14857
										0.898255

## Sheet: Ext. Data Fig. 9e
mean fibrinogen fluorescence intensity
WT cx	AD cx plaque	AD cx away
2605.81	4216.66	2080
3001.34	2779.53	2205.33
2954.87	3594.01	2211.93
2359.29	4566.65	2078.21
3156.51	3151.86	2088.82
3401.09	2873.43	1951.94
1851.4	2771.97	2437.54
3688.49	5571.33	2369.06
2337.55	3693.07	2024.14
2368.19	4728.15	1921.84
2386.35	5879.92	2222.49
1676.46	3879.53	2069.36
1968.38	3184.21	2208.41
2112.09	3096.43	2386.72
2093.37	2840.99	2174.59
2059.02	3035.24	2202.66
2207.19	2472.18	2038.26
1651.59	4378.24	2080.83
2106.47	3227.55	2152.32
1579.42	2253.87	1998.5
3029.91	3922.03	2194.59
1743.6	3217.19	2164.14
3075.96		1912.68
1984.2		1849.76
2372.02		1471.74
2006.85		2016.64
1983.1		1765.04
2081.78		1472.92
2364.07		2337.34
2444.57		1550.39
