# Supplementary material for: Inhibiting Ca2+ channels in Alzheimer’s disease model mice relaxes pericytes, improves cerebral blood flow and reduces immune cell stalling and hypoxia
Source: Nat Neurosci. 2024 Sep 18;27(11):2086–100. doi: 10.1038/s41593-024-01753-w (PMC11537984; doi:10.1038/s41593-024-01753-w)
Supplement: Supplementary file 28 — Statistical Source Data. [file 41593_2024_1753_MOESM28_ESM.xlsx]

## Sheet: Ext. Data Fig. 10a
																							Left panel						Bar graph
																								CBF (CBF/CBFbaseline)					CBF (CBF/CBFbaseline)
																								AD mature		AD old			WT mature	WT old	AD mature	AD old
																							time (mins)	mean	sem	mean	sem		1.3174	2.54643	0.849399	1.28864
																							-8	0.974036	0.0300899	0.980883	0.025827		1.38056	1.56869	1.22942	1.06206
																							-4	0.986868	0.0252844	1.00192	0.0277266		1.09386	1.63744	1.73762	0.966051
																							0	1.02184	0.0292424	1.06223	0.0157732		1.21733	1.52212	1.29025	0.915957
																							4	0.896244	0.0469626	0.935544	0.0531229		1.0683	0.882039	1.83635	1.02575
																							8	1.02841	0.0477364	0.956468	0.0247488		1.02807	1.07607	1.42398	1.33163
																							12	1.16319	0.0829244	0.984673	0.0416023		1.52824	1.26322	1.13532	1.20841
																							16	1.15258	0.0852445	1.05566	0.0500327		0.983997	1.21617	1.38965	1.14869
																							20	1.32094	0.100786	1.04283	0.042119		1.2804	1.39561	2.155	1.24861
																							24	1.42906	0.134299	1.08258	0.031918		1.2889	1.3967	1.91561	1.38478
																							28	1.49954	0.147485	1.18377	0.0652447		1.40159	1.04871	1.51839	1.32473
																							32	1.39135	0.125967	1.1341	0.0443269		1.2443	1.22989	2.05087
																							36	1.44152	0.124265	1.1393	0.0510246		1.25265	1.15598	1.46542
																							40	1.41866	0.0888187	1.17884	0.0696778		1.17638	1.22181	1.04363
																							44	1.46591	0.0826498	1.18813	0.0669544		1.51305	2.12712	1.28736
																							48	1.43122	0.079139	1.16669	0.0461352		1.77103	1.40427	1.81045
																							52	1.49961	0.0966852	1.17984	0.0524864		1.28188	1.77671	1.29199
																													1.28082	1.31319	1.19017
																													1.123	2.32186	1.36122
																													1.22174
																													1.48547
																													1.37254
																													0.936296
																													1.03572
																													1.21389
																													1.35168
																													1.51434
																													1.0166
																													1.45036
																													1.17945
																													1.31122

## Sheet: Ext. Data Fig. 10b
age (days)	nimodipine-evoked CBF rise
125	1.3174
125	1.38056
132	1.09386
132	1.21733
133	1.0683
133	1.02807
127	1.52824
150	0.983997
150	1.2804
158	1.2889
158	1.40159
122	1.2443
122	1.25265
120	1.17638
120	1.51305
120	1.77103
148	1.28188
148	1.28082
148	1.123
148	1.22174
148	1.48547
148	1.37254
191	0.936296
150	1.03572
150	1.21389
154	1.35168
156	1.51434
122	1.0166
122	1.45036
161	1.17945
162	1.31122
291	2.54643
292	1.56869
292	1.63744
224	1.52212
224	0.882039
296	1.07607
296	1.26322
365	1.21617
365	1.39561
365	1.3967
365	1.04871
348	1.22989
348	1.15598
361	1.22181
361	2.12712
339	1.40427
339	1.77671
344	1.31319
344	2.32186

## Sheet: Ext. Data Fig. 10c
age (days)	nimodipine-evoked CBF rise
156	1.13532
140	1.38965
141	2.155
125	1.91561
125	1.51839
136	2.05087
136	1.46542
157	1.04363
157	1.28736
158	1.81045
158	1.29199
143	1.19017
143	1.36122
145	0.849399
145	1.22942
110	1.73762
110	1.29025
137	1.83635
137	1.42398
250	1.28864
211	1.06206
211	0.966051
291	0.915957
291	1.02575
244	1.33163
244	1.20841
290	1.14869
290	1.24861
364	1.38478
364	1.32473

## Sheet: Ext. Data Fig. 10d
% cortical plaque load	nimodipine-evoked CBF rise
23.718	1.13532
23.8806	1.38965
20.218	2.155
12.2603	1.91561
16.3725	1.51839
9.2546	2.05087
10.1227	1.46542
15.3599	1.04363
14.8739	1.28736
17.3022	1.81045
17.6955	1.29199
19.8175	1.19017
16.8605	1.36122
14.5353	0.849399
13.977	1.22942
10.4368	1.73762
10.0562	1.29025
11.9768	1.83635
13.2082	1.42398
24.9946	1.28864
22.3138	1.06206
21.3092	0.966051
24.8738	0.915957
25.0154	1.02575
25.4173	1.33163
27.5081	1.20841
34.7808	1.14869
35.1378	1.24861
39.8383	1.38478
41.5966	1.32473

## Sheet: Ext. Data Fig. 10e
bar graph: (left)					bar graph: (right)
diameter (µm)					diameter (µm) capillaries
arteries & arterioles		veins & venules			1st-3rd order		>3rd order
pre	post	pre	post		pre	post	pre	post
29.3376	29.699	18.4622	20.0496		3.6589	3.573	3.1716	3.8999
8.1586	8.6508	28.9203	32.892		4.0551	4.1571	2.7221	2.5363
9.15	9.1785	10.5427	9.7728		6.4375	7.3341	5.3192	4.8838
21.9113	25.1219	17.3221	15.5825		4.5901	4.9601	4.2698	3.5106
17.3036	19.7371	9.9989	10.063		5.1156	6.7214	4.0743	4.0103
47.766	53.6319	16.9506	20.9694		4.4804	4.7635	4.4849	4.3654
18.7326	20.8572	28.0144	28.8352		3.4032	2.8119	2.1978	2.2322
47.7951	48.4782	17.4591	17.6312		5.1967	5.9383	3.9075	3.6518
		17.8773	18.3604		5.3647	5.7917	4.8677	4.0235
		13.8441	13.3198		5.7029	7.5773	3.5213	3.5643
					5.8888	6.5028	4.2845	5.3555
					5.0441	7.6036	5.5786	6.1274
					4.664	6.2862	2.6925	3.1331
					3.8019	5.1674	5.0078	4.5426
							4.6877	7.198
							5.8497	7.9793
							4.6346	4.9856
							4.6599	4.4733
							2.9245	3.8343
							3.8377	4.0385
							4.0721	3.7955
							2.8282	3.6892
							5.6143	9.0361
							4.6271	4.9608
							9.0602	6.8495
							3.4395	3.658
							3.3153	3.0457
							3.4937	2.9474
							5.4802	4.864
							6.2659	3.7527
							4.6279	3.8759
							3.7935	3.5148
							2.4163	2.0923
							3.7142	2.9867
							5.4227	4.5126
							4.4479	4.5893
							3.2943	3.4966
							5.0149	5.8599
							4.6841	4.8288
							6.6239	6.5741
							4.5553	4.5881
							3.4437	3.4083
							4.6864	5.3765
							4.8931	5.0328
							4.5695	6.9954
							6.9964	8.1732
							6.2211	6.6554
							4.2439	4.6098
							2.8135	2.8545

## Sheet: Ext. Data Fig. 10f
capillary length (µm) per pericyte
age (days)	WT	AD
127	177.363
127	152.395
127	168.512
148	77.9426
148	120.758
148	213.827
162	136.789
162	85.8606
162	133.511
144	121.201
144	157.059
144	191.297
291	289.841
291	157.839
291	188.647
292	168.886
292	176.063
292	137.845
224	239.031
224	140.234
224	131.214
361	138.33
361	213.557
361	292.553
141		159.551
141		117.528
125		133.851
125		213.875
125		147.643
133		104.383
133		130.148
140		194.939
140		144.311
140		109.062
140		151.721
140		107.254
250		294.994
250		209.622
250		212.524
250		235.643
250		204.332
250		245.427
125		130.89
125		125.223
125		145.871
125		115.497
156		158.279
156		133.375
156		195.202
156		108.944
141		202.555
141		188.736
141		150.903
141		152.616
211		127.084
211		324.832
211		133.647
364		296.284
364		244.885
364		171.5
